# Supplementary material for: Cryptic Diversity and Genetic Differentiation of Mesophotic Hydroids in the Southwestern Indian Ocean
Source: Ecol Evol. 2025 Dec 17;15(12):e72665. doi: 10.1002/ece3.72665 (PMC12710443; doi:10.1002/ece3.72665)
Supplement: Supplementary file 1 — Appendix S1: ece372665‐sup‐0001‐AppendixS1.zip. [file ECE3-15-e72665-s003.zip]

Archive with 2 entries (2 files):
- Data S1.xlsx
- Data S2.txt
