# Supplementary material for: Cryptic Diversity and Genetic Differentiation of Mesophotic Hydroids in the Southwestern Indian Ocean
Source: Ecol Evol. 2025 Dec 17;15(12):e72665. doi: 10.1002/ece3.72665 (PMC12710443; doi:10.1002/ece3.72665)
Supplement: Supplementary file 1 — Appendix S1: ece372665‐sup‐0001‐AppendixS1.zip. [file ECE3-15-e72665-s003.zip › Data S1.xlsx]

## Sheet: GPS
Site	Latitude	Longitude
Ali baba_Eu	-21.2278	55.2906
Arche Iris Nord-Ouest_Eu	-12.6059	44.9254
Arche Iris Nord-Ouest_LM	-12.6074	44.9234
Baie de Ste-Rose_Eu	-21.1232	55.7883
Baie de Ste-Rose_LM	-21.1204	55.7869
Baie de Ste-Rose_UM	-21.1225	55.7878
Baie de St-Leu_LM	-21.1754	55.2726
Baie de St-Leu_UM	-21.1748	55.2774
Bosys Canyon (Nez)_Eu	-21.1991	55.2793
Boucan_Eu	-21.0259	55.2251
Cap La Houssaye_Eu	-21.0169	55.2385
Cap La Houssaye_LM	-20.9953	55.2419
Cap La Houssaye_UM	-21.0028	55.2425
Grottes du portail_Eu	-21.2334	55.293
Haapiti_Eu	-17.5185	-149.928
Hai Siang_UM	-21.0301	55.2115
Ilot Bandrele_Eu	-12.9067	45.2515
La Marine St-Leu_Eu	-21.1951	55.2811
La Marine St-Leu_LM	-21.1952	55.2758
Le Port (Centre)_LM	-20.937	55.2785
Le Port (Est)_LM	-20.937	55.2785
Le Port (Ouest)_LM	-20.9455	55.2758
Manapany_Eu	-21.3877	55.6009
Manapany_LM	-21.3892	55.5995
Manapany_UM	-21.3885	55.6002
Marches de Poseidon_UM	-21.2761	55.3276
Nez du Pharaon 2_UM	-21.1969	55.2781
Nez du Pharaon_UM	-21.1974	55.2776
Passe Bateau_Eu	-12.9886	44.9845
Passe Bateau_LM	-12.9746	44.9787
Passe Bateau_UM	-12.9896	44.984
Passe Boueni_Eu	-12.9315	44.9654
Passe Boueni_LM	-12.9307	44.9641
Passe de Longoni_Eu	-12.6246	45.1611
Passe en S (Corcoma)_Eu	-12.8814	45.2751
Passe en S (Corcoma)_LM	-12.8827	45.2759
Passe en S (Corcoma)_UM	-12.8822	45.2755
Passe en S_Eu	-12.8693	45.2698
Passe en S_UM	-12.8687	45.2702
Passe Saziley_Eu	-13.0282	45.2326
Passe Saziley_LM	-13.0308	45.2322
Pointe au sel_Eu	-21.2041	55.2744
Pointe au sel_LM	-21.2038	55.2726
Pointe au sel_UM	-21.2031	55.2737
Port Ouest (Houlographe)_Eu	-20.9448	55.2799
Roche Ceasari_Eu	-21.1863	55.8359
Roche Ceasari_LM	-21.1828	55.843
Roche Ceasari_UM	-21.1854	55.8398
Roche Merveilleuse_UM	-21.0199	55.2211
Sainte-Helene_LM	-12.8123	45.2959
Sanctutum_LM	-12.9527	44.9704
Sec Jaune_Eu	-21.206	55.2798
Sec Saint-Paul_LM	-20.9835	55.1825
Tema'e_Eu	-17.4896	-149.755
Tombants des Aviateurs_Eu	-12.8176	45.293
Varangue_Eu	-21.1734	55.2803

## Sheet: Samples
Ind	Species	Island	Depth	Site
CMM22-022	Lytocarpia brevirostris	Mayotte	UM	Passe en S
CMM22-027	Lytocarpia brevirostris	Mayotte	UM	Passe en S
CMM22-047	Lytocarpia brevirostris	Mayotte	UM	Passe en S
CMM22-164	Lytocarpia brevirostris	Mayotte	LM	Passe Bateau
CMM22-165	Lytocarpia brevirostris	Mayotte	LM	Passe Bateau
CMM22-167	Lytocarpia brevirostris	Mayotte	LM	Passe Bateau
CMM22-168	Lytocarpia brevirostris	Mayotte	LM	Passe Bateau
CMM22-184	Lytocarpia brevirostris	Mayotte	UM	Passe Bateau
CMM22-203	Lytocarpia brevirostris	Mayotte	UM	Passe Bateau
CMM22-217	Lytocarpia brevirostris	Mayotte	LM	Passe Bateau
CMM22-219	Lytocarpia brevirostris	Mayotte	LM	Passe Bateau
CMM22-248	Lytocarpia brevirostris	Mayotte	LM	Passe Saziley
CMM22-249	Lytocarpia brevirostris	Mayotte	LM	Passe Saziley
CMM22-259	Lytocarpia brevirostris	Mayotte	LM	Passe Saziley
CMM22-260	Lytocarpia brevirostris	Mayotte	LM	Passe Saziley
CMM22-399.01	Lytocarpia brevirostris	Mayotte	LM	Passe Boueni
CMM22-435	Lytocarpia brevirostris	Mayotte	UM	Passe en S (Corcoma)
CMM22-444.01	Lytocarpia brevirostris	Mayotte	UM	Passe en S (Corcoma)
CMM22-444.03	Lytocarpia brevirostris	Mayotte	UM	Passe en S (Corcoma)
CMM22-444.06	Lytocarpia brevirostris	Mayotte	UM	Passe en S (Corcoma)
CMM22-461.05	Lytocarpia brevirostris	Mayotte	UM	Passe en S (Corcoma)
CMM22-464.04	Lytocarpia brevirostris	Mayotte	UM	Passe en S (Corcoma)
CMM22-475.04	Lytocarpia brevirostris	Mayotte	UM	Passe en S (Corcoma)
CMM22-475.07	Lytocarpia brevirostris	Mayotte	UM	Passe en S (Corcoma)
CMM22-480.03	Lytocarpia brevirostris	Mayotte	UM	Passe en S (Corcoma)
CMM22-481.02	Lytocarpia brevirostris	Mayotte	UM	Passe en S (Corcoma)
CMM22-481.05	Lytocarpia brevirostris	Mayotte	UM	Passe en S (Corcoma)
CMM22-492.02	Lytocarpia brevirostris	Mayotte	UM	Passe en S (Corcoma)
CMM22-495.04	Lytocarpia brevirostris	Mayotte	UM	Passe en S (Corcoma)
MAY21-022	Lytocarpia brevirostris	Mayotte	LM	Ste-Helene
MAY21-061	Lytocarpia brevirostris	Mayotte	LM	Sanctutum
MAY22-009	Lytocarpia brevirostris	Mayotte	Eu	Passe en S
MAY22-029	Lytocarpia brevirostris	Mayotte	Eu	Passe en S
MAY22-044	Lytocarpia brevirostris	Mayotte	Eu	Passe en S
MAY22-051	Lytocarpia brevirostris	Mayotte	Eu	Passe en S
MAY22-052	Lytocarpia brevirostris	Mayotte	Eu	Passe en S
MAY22-053	Lytocarpia brevirostris	Mayotte	Eu	Passe en S
MAY22-054	Lytocarpia brevirostris	Mayotte	Eu	Passe en S
MAY22-055	Lytocarpia brevirostris	Mayotte	Eu	Passe en S
MAY22-206	Lytocarpia brevirostris	Mayotte	Eu	Passe Bateau
MAY22-216.01	Lytocarpia brevirostris	Mayotte	Eu	Passe Bateau
MAY22-216.02	Lytocarpia brevirostris	Mayotte	Eu	Passe Bateau
MAY22-229.01	Lytocarpia brevirostris	Mayotte	Eu	Passe Bateau
MAY22-229.02	Lytocarpia brevirostris	Mayotte	Eu	Passe Bateau
MAY22-230.01	Lytocarpia brevirostris	Mayotte	Eu	Passe Bateau
MAY22-230.02	Lytocarpia brevirostris	Mayotte	Eu	Passe Bateau
MAY22-235.02	Lytocarpia brevirostris	Mayotte	Eu	Passe Bateau
MAY22-235.03	Lytocarpia brevirostris	Mayotte	Eu	Passe Bateau
MAY22-239.14	Lytocarpia brevirostris	Mayotte	Eu	Passe Boueni
MAY22-239.15	Lytocarpia brevirostris	Mayotte	Eu	Passe Boueni
MAY22-241.13	Lytocarpia brevirostris	Mayotte	Eu	Passe Boueni
MAY22-241.14	Lytocarpia brevirostris	Mayotte	Eu	Passe Boueni
MAY22-241.15	Lytocarpia brevirostris	Mayotte	Eu	Passe Boueni
MAY22-274.01	Lytocarpia brevirostris	Mayotte	Eu	Passe Saziley
MAY22-274.02	Lytocarpia brevirostris	Mayotte	Eu	Passe Saziley
MAY22-274.04	Lytocarpia brevirostris	Mayotte	Eu	Passe Saziley
MAY22-274.05	Lytocarpia brevirostris	Mayotte	Eu	Passe Saziley
MAY22-274.06	Lytocarpia brevirostris	Mayotte	Eu	Passe Saziley
MAY22-274.07	Lytocarpia brevirostris	Mayotte	Eu	Passe Saziley
MAY22-274.08	Lytocarpia brevirostris	Mayotte	Eu	Passe Saziley
MAY22-274.10	Lytocarpia brevirostris	Mayotte	Eu	Passe Saziley
MAY22-292	Lytocarpia brevirostris	Mayotte	Eu	Passe Saziley
MAY22-297	Lytocarpia brevirostris	Mayotte	Eu	Passe Saziley
MAY22-304	Lytocarpia brevirostris	Mayotte	Eu	Passe Saziley
MAY22-325.01	Lytocarpia brevirostris	Mayotte	Eu	Passe en S (Corcoma)
MAY22-325.02	Lytocarpia brevirostris	Mayotte	Eu	Passe en S (Corcoma)
MAY22-337.01	Lytocarpia brevirostris	Mayotte	Eu	Passe en S (Corcoma)
MAY22-337.02	Lytocarpia brevirostris	Mayotte	Eu	Passe en S (Corcoma)
MAY22-347.01	Lytocarpia brevirostris	Mayotte	Eu	Passe en S (Corcoma)
MAY22-347.02	Lytocarpia brevirostris	Mayotte	Eu	Passe en S (Corcoma)
MAY22-347.10	Lytocarpia brevirostris	Mayotte	Eu	Passe en S (Corcoma)
MAY22-347.11	Lytocarpia brevirostris	Mayotte	Eu	Passe en S (Corcoma)
MAY22-347.15	Lytocarpia brevirostris	Mayotte	Eu	Passe en S (Corcoma)
MAY22-347.16	Lytocarpia brevirostris	Mayotte	Eu	Passe en S (Corcoma)
MAY22-347.17	Lytocarpia brevirostris	Mayotte	Eu	Passe en S (Corcoma)
MAY22-363.03	Lytocarpia brevirostris	Mayotte	Eu	Passe Boueni
MAY22-363.04	Lytocarpia brevirostris	Mayotte	Eu	Passe Boueni
MAY22-363.05	Lytocarpia brevirostris	Mayotte	Eu	Passe Boueni
MAY22-363.06	Lytocarpia brevirostris	Mayotte	Eu	Passe Boueni
MAY22-366.02	Lytocarpia brevirostris	Mayotte	Eu	Passe Boueni
MAY22-399.01	Lytocarpia brevirostris	Mayotte	Eu	Passe en S (Corcoma)
MAY22-399.02	Lytocarpia brevirostris	Mayotte	Eu	Passe en S (Corcoma)
CMR21-002	Lytocarpia brevirostris	Reunion	UM	Pointe au sel
CMR21-093	Lytocarpia brevirostris	Reunion	UM	Pointe au sel
CMR21-134	Lytocarpia brevirostris	Reunion	UM	Pointe au sel
CMR22-227	Lytocarpia brevirostris	Reunion	LM	Baie de St-Leu
CMR22-245	Lytocarpia brevirostris	Reunion	LM	Baie de St-Leu
CMR22-246	Lytocarpia brevirostris	Reunion	LM	Baie de St-Leu
CMR22-545	Lytocarpia brevirostris	Reunion	LM	Cap La Houssaye
CMR22-565	Lytocarpia brevirostris	Reunion	LM	Le Port (Est)
CMR22-692	Lytocarpia brevirostris	Reunion	LM	Le Port (Ouest)
CMR22-706	Lytocarpia brevirostris	Reunion	Eu	Le Port (Ouest)
CMR23-057	Lytocarpia brevirostris	Reunion	LM	Manapany
CMR23-091	Lytocarpia brevirostris	Reunion	UM	Manapany
CMR23-092	Lytocarpia brevirostris	Reunion	UM	Manapany
CMR23-097	Lytocarpia brevirostris	Reunion	UM	Manapany
CMR23-132	Lytocarpia brevirostris	Reunion	UM	Manapany
CMR23-184	Lytocarpia brevirostris	Reunion	UM	Manapany
CMR23-185	Lytocarpia brevirostris	Reunion	UM	Manapany
CMR23-186	Lytocarpia brevirostris	Reunion	UM	Manapany
CMR23-187	Lytocarpia brevirostris	Reunion	UM	Manapany
CMR23-188	Lytocarpia brevirostris	Reunion	UM	Manapany
CMR23-189	Lytocarpia brevirostris	Reunion	UM	Manapany
CMR23-190	Lytocarpia brevirostris	Reunion	UM	Manapany
CMR23-191	Lytocarpia brevirostris	Reunion	UM	Manapany
CMR23-192	Lytocarpia brevirostris	Reunion	UM	Manapany
CMR23-354	Lytocarpia brevirostris	Reunion	UM	Nez du Pharaon
CMR23-356	Lytocarpia brevirostris	Reunion	UM	Nez du Pharaon
CMR23-357	Lytocarpia brevirostris	Reunion	UM	Nez du Pharaon
CMR23-358	Lytocarpia brevirostris	Reunion	UM	Nez du Pharaon
CMR23-359	Lytocarpia brevirostris	Reunion	UM	Nez du Pharaon
CMR23-360	Lytocarpia brevirostris	Reunion	UM	Nez du Pharaon
CMR23-361	Lytocarpia brevirostris	Reunion	UM	Nez du Pharaon
CMR23-362	Lytocarpia brevirostris	Reunion	UM	Nez du Pharaon
CMR23-364	Lytocarpia brevirostris	Reunion	UM	Nez du Pharaon
CMR23-365	Lytocarpia brevirostris	Reunion	UM	Nez du Pharaon
CMR23-371	Lytocarpia brevirostris	Reunion	UM	Nez du Pharaon
CMR23-374	Lytocarpia brevirostris	Reunion	UM	Nez du Pharaon
CMR23-375	Lytocarpia brevirostris	Reunion	UM	Nez du Pharaon
CMR23-379	Lytocarpia brevirostris	Reunion	UM	Nez du Pharaon
CMR23-382	Lytocarpia brevirostris	Reunion	UM	Nez du Pharaon
CMR23-383	Lytocarpia brevirostris	Reunion	UM	Nez du Pharaon
CMR23-420	Lytocarpia brevirostris	Reunion	LM	Cap La Houssaye
CMR23-433	Lytocarpia brevirostris	Reunion	UM	Cap La Houssaye
CMR23-462	Lytocarpia brevirostris	Reunion	UM	Cap La Houssaye
CMR23-541	Lytocarpia brevirostris	Reunion	UM	Nez du Pharaon 2
CMR23-542	Lytocarpia brevirostris	Reunion	UM	Nez du Pharaon 2
CMR23-544	Lytocarpia brevirostris	Reunion	UM	Nez du Pharaon 2
CMR23-545	Lytocarpia brevirostris	Reunion	UM	Nez du Pharaon 2
CMR23-549	Lytocarpia brevirostris	Reunion	UM	Nez du Pharaon 2
CMR23-595	Lytocarpia brevirostris	Reunion	UM	Nez du Pharaon 2
CMR23-596	Lytocarpia brevirostris	Reunion	UM	Nez du Pharaon 2
CMR23-597	Lytocarpia brevirostris	Reunion	UM	Nez du Pharaon 2
CMR23-598	Lytocarpia brevirostris	Reunion	UM	Nez du Pharaon 2
CMR23-599	Lytocarpia brevirostris	Reunion	UM	Nez du Pharaon 2
CMR23-907	Lytocarpia brevirostris	Reunion	UM	Manapany
CMR23-908	Lytocarpia brevirostris	Reunion	UM	Manapany
CMR23-909	Lytocarpia brevirostris	Reunion	UM	Manapany
CMR23-910	Lytocarpia brevirostris	Reunion	UM	Manapany
CMR23-911	Lytocarpia brevirostris	Reunion	UM	Manapany
CMR23-912	Lytocarpia brevirostris	Reunion	UM	Manapany
CMR23-948	Lytocarpia brevirostris	Reunion	UM	Manapany
CMR23-951	Lytocarpia brevirostris	Reunion	UM	Manapany
CMR23-976	Lytocarpia brevirostris	Reunion	UM	Manapany
CMR23-992	Lytocarpia brevirostris	Reunion	UM	Manapany
CMR23-997	Lytocarpia brevirostris	Reunion	UM	Manapany
CMR23-K403	Lytocarpia brevirostris	Reunion	UM	Marches de Poseidon
CMR23-K408	Lytocarpia brevirostris	Reunion	UM	Marches de Poseidon
CMR23-K412	Lytocarpia brevirostris	Reunion	UM	Marches de Poseidon
CMR23-K422	Lytocarpia brevirostris	Reunion	UM	Marches de Poseidon
CMR23-K432	Lytocarpia brevirostris	Reunion	UM	Marches de Poseidon
CMR23-K435	Lytocarpia brevirostris	Reunion	UM	Marches de Poseidon
MR-312	Lytocarpia brevirostris	Reunion	LM	Pointe au sel
MR-395	Lytocarpia brevirostris	Reunion	LM	Pointe au sel
MR-507	Lytocarpia brevirostris	Reunion	LM	Baie de St-Leu
MR-513	Lytocarpia brevirostris	Reunion	LM	Baie de St-Leu
MR-517	Lytocarpia brevirostris	Reunion	LM	Baie de St-Leu
RUN21-015	Lytocarpia brevirostris	Reunion	Eu	Cap La Houssaye
RUN22-226	Lytocarpia brevirostris	Reunion	Eu	Cap La Houssaye
RUN22-260	Lytocarpia brevirostris	Reunion	Eu	Cap La Houssaye
RUN22-262	Lytocarpia brevirostris	Reunion	Eu	Cap La Houssaye
RUN22-263	Lytocarpia brevirostris	Reunion	Eu	Cap La Houssaye
RUN22-264	Lytocarpia brevirostris	Reunion	Eu	Cap La Houssaye
RUN22-265	Lytocarpia brevirostris	Reunion	Eu	Cap La Houssaye
RUN22-266	Lytocarpia brevirostris	Reunion	Eu	Cap La Houssaye
RUN22-267	Lytocarpia brevirostris	Reunion	Eu	Cap La Houssaye
RUN22-268	Lytocarpia brevirostris	Reunion	Eu	Cap La Houssaye
RUN22-273	Lytocarpia brevirostris	Reunion	Eu	Cap La Houssaye
RUN22-274	Lytocarpia brevirostris	Reunion	Eu	Cap La Houssaye
RUN22-275	Lytocarpia brevirostris	Reunion	Eu	Cap La Houssaye
RUN22-276	Lytocarpia brevirostris	Reunion	Eu	Cap La Houssaye
RUN22-277	Lytocarpia brevirostris	Reunion	Eu	Cap La Houssaye
RUN22-278	Lytocarpia brevirostris	Reunion	Eu	Cap La Houssaye
RUN22-279	Lytocarpia brevirostris	Reunion	Eu	Cap La Houssaye
RUN22-282	Lytocarpia brevirostris	Reunion	Eu	Cap La Houssaye
RUN22-360	Lytocarpia brevirostris	Reunion	Eu	Boucan
RUN22-361	Lytocarpia brevirostris	Reunion	Eu	Boucan
RUN22-365	Lytocarpia brevirostris	Reunion	Eu	Boucan
RUN22-366	Lytocarpia brevirostris	Reunion	Eu	Boucan
RUN22-370	Lytocarpia brevirostris	Reunion	Eu	Boucan
RUN22-371	Lytocarpia brevirostris	Reunion	Eu	Boucan
RUN22-376	Lytocarpia brevirostris	Reunion	Eu	Boucan
RUN22-377	Lytocarpia brevirostris	Reunion	Eu	Boucan
RUN22-384	Lytocarpia brevirostris	Reunion	Eu	Boucan
RUN22-385	Lytocarpia brevirostris	Reunion	Eu	Boucan
RUN22-390	Lytocarpia brevirostris	Reunion	Eu	Boucan
RUN22-409	Lytocarpia brevirostris	Reunion	Eu	Boucan
RUN22-410	Lytocarpia brevirostris	Reunion	Eu	Boucan
RUN22-475	Lytocarpia brevirostris	Reunion	Eu	Manapany
RUN22-483	Lytocarpia brevirostris	Reunion	Eu	Manapany
RUN22-484	Lytocarpia brevirostris	Reunion	Eu	Manapany
RUN22-485	Lytocarpia brevirostris	Reunion	Eu	Manapany
RUN22-486	Lytocarpia brevirostris	Reunion	Eu	Manapany
RUN22-487	Lytocarpia brevirostris	Reunion	Eu	Manapany
RUN22-488	Lytocarpia brevirostris	Reunion	Eu	Manapany
RUN22-489	Lytocarpia brevirostris	Reunion	Eu	Manapany
RUN22-509	Lytocarpia brevirostris	Reunion	Eu	Manapany
RUN22-524	Lytocarpia brevirostris	Reunion	Eu	Manapany
RUN22-543	Lytocarpia brevirostris	Reunion	Eu	Manapany
RUN22-556	Lytocarpia brevirostris	Reunion	Eu	Manapany
RUN22-562	Lytocarpia brevirostris	Reunion	Eu	Manapany
RUN22-569	Lytocarpia brevirostris	Reunion	Eu	Manapany
RUN22-575	Lytocarpia brevirostris	Reunion	Eu	Manapany
RUN22-585	Lytocarpia brevirostris	Reunion	Eu	Manapany
RUN22-596	Lytocarpia brevirostris	Reunion	Eu	Manapany
RUN22-602	Lytocarpia brevirostris	Reunion	Eu	Manapany
RUN22-659	Lytocarpia brevirostris	Reunion	Eu	Manapany
RUN22-670	Lytocarpia brevirostris	Reunion	Eu	Boucan
RUN22-671	Lytocarpia brevirostris	Reunion	Eu	Boucan
RUN22-672	Lytocarpia brevirostris	Reunion	Eu	Boucan
RUN22-692	Lytocarpia brevirostris	Reunion	Eu	Boucan
RUN22-693	Lytocarpia brevirostris	Reunion	Eu	Boucan
RUN22-706	Lytocarpia brevirostris	Reunion	Eu	Boucan
RUN22-715	Lytocarpia brevirostris	Reunion	Eu	Boucan
RUN22-725	Lytocarpia brevirostris	Reunion	Eu	Boucan
RUN23-066	Lytocarpia brevirostris	Reunion	Eu	Manapany
RUN23-068	Lytocarpia brevirostris	Reunion	Eu	Manapany
RUN23-071	Lytocarpia brevirostris	Reunion	Eu	Manapany
RUN23-076	Lytocarpia brevirostris	Reunion	Eu	Manapany
RUN23-083	Lytocarpia brevirostris	Reunion	Eu	Manapany
RUN23-112	Lytocarpia brevirostris	Reunion	Eu	Manapany
RUN23-141	Lytocarpia brevirostris	Reunion	Eu	Manapany
RUN23-145	Lytocarpia brevirostris	Reunion	Eu	Manapany
RUN23-148	Lytocarpia brevirostris	Reunion	Eu	Manapany
RUN23-164	Lytocarpia brevirostris	Reunion	Eu	Manapany
RUN23-236	Lytocarpia brevirostris	Reunion	Eu	Ali baba
RUN23-238	Lytocarpia brevirostris	Reunion	Eu	Ali baba
RUN23-239	Lytocarpia brevirostris	Reunion	Eu	Ali baba
RUN23-240	Lytocarpia brevirostris	Reunion	Eu	Ali baba
RUN23-346	Lytocarpia brevirostris	Reunion	Eu	Sec Jaune
RUN23-347	Lytocarpia brevirostris	Reunion	Eu	Sec Jaune
RUN23-349	Lytocarpia brevirostris	Reunion	Eu	Sec Jaune
RUN23-384	Lytocarpia brevirostris	Reunion	Eu	Grottes du portail
RUN23-385	Lytocarpia brevirostris	Reunion	Eu	Grottes du portail
RUN23-429	Lytocarpia brevirostris	Reunion	Eu	Grottes du portail
RUN23-430	Lytocarpia brevirostris	Reunion	Eu	Grottes du portail
RUN23-431	Lytocarpia brevirostris	Reunion	Eu	Grottes du portail
RUN23-432	Lytocarpia brevirostris	Reunion	Eu	Grottes du portail
RUN23-433	Lytocarpia brevirostris	Reunion	Eu	Grottes du portail
RUN23-629	Lytocarpia brevirostris	Reunion	Eu	Bosys Canyon (Nez)
RUN23-688	Lytocarpia brevirostris	Reunion	Eu	Manapany
RUN23-689	Lytocarpia brevirostris	Reunion	Eu	Manapany
RUN23-691	Lytocarpia brevirostris	Reunion	Eu	Manapany
RUN23-694	Lytocarpia brevirostris	Reunion	Eu	Manapany
RUN23-767	Lytocarpia brevirostris	Reunion	Eu	Manapany
RUN23-768	Lytocarpia brevirostris	Reunion	Eu	Manapany
RUN23-784	Lytocarpia brevirostris	Reunion	Eu	Grottes du portail
RUN23-785	Lytocarpia brevirostris	Reunion	Eu	Grottes du portail
CMM22-322	Lytocarpia phyteuma	Mayotte	LM	Passe en S (Corcoma)
CMM22-449	Lytocarpia phyteuma	Mayotte	UM	Passe en S (Corcoma)
CMM22-474.01	Lytocarpia phyteuma	Mayotte	UM	Passe en S (Corcoma)
CMM22-474.02	Lytocarpia phyteuma	Mayotte	UM	Passe en S (Corcoma)
CMM22-474.03	Lytocarpia phyteuma	Mayotte	UM	Passe en S (Corcoma)
CMM22-474.04	Lytocarpia phyteuma	Mayotte	UM	Passe en S (Corcoma)
CMM22-488.01	Lytocarpia phyteuma	Mayotte	UM	Passe en S (Corcoma)
CMM22-488.02	Lytocarpia phyteuma	Mayotte	UM	Passe en S (Corcoma)
CMM22-488.03	Lytocarpia phyteuma	Mayotte	UM	Passe en S (Corcoma)
CMM22-488.04	Lytocarpia phyteuma	Mayotte	UM	Passe en S (Corcoma)
CMM22-490.03	Lytocarpia phyteuma	Mayotte	UM	Passe en S (Corcoma)
CMM22-490.06	Lytocarpia phyteuma	Mayotte	UM	Passe en S (Corcoma)
CMM22-490.07	Lytocarpia phyteuma	Mayotte	UM	Passe en S (Corcoma)
CMM22-490.08	Lytocarpia phyteuma	Mayotte	UM	Passe en S (Corcoma)
MAY22-341.01	Lytocarpia phyteuma	Mayotte	Eu	Passe en S (Corcoma)
MAY22-341.02	Lytocarpia phyteuma	Mayotte	Eu	Passe en S (Corcoma)
MAY22-341.03	Lytocarpia phyteuma	Mayotte	Eu	Passe en S (Corcoma)
MAY22-341.04	Lytocarpia phyteuma	Mayotte	Eu	Passe en S (Corcoma)
MAY22-341.05	Lytocarpia phyteuma	Mayotte	Eu	Passe en S (Corcoma)
MAY22-341.06	Lytocarpia phyteuma	Mayotte	Eu	Passe en S (Corcoma)
MAY22-341.07	Lytocarpia phyteuma	Mayotte	Eu	Passe en S (Corcoma)
MAY22-341.08	Lytocarpia phyteuma	Mayotte	Eu	Passe en S (Corcoma)
MAY22-341.09	Lytocarpia phyteuma	Mayotte	Eu	Passe en S (Corcoma)
MAY22-341.10	Lytocarpia phyteuma	Mayotte	Eu	Passe en S (Corcoma)
MAY22-341.11	Lytocarpia phyteuma	Mayotte	Eu	Passe en S (Corcoma)
MAY22-341.12	Lytocarpia phyteuma	Mayotte	Eu	Passe en S (Corcoma)
MAY22-341.13	Lytocarpia phyteuma	Mayotte	Eu	Passe en S (Corcoma)
MAY22-341.14	Lytocarpia phyteuma	Mayotte	Eu	Passe en S (Corcoma)
MAY22-341.15	Lytocarpia phyteuma	Mayotte	Eu	Passe en S (Corcoma)
MAY22-341.16	Lytocarpia phyteuma	Mayotte	Eu	Passe en S (Corcoma)
MAY22-389	Lytocarpia phyteuma	Mayotte	Eu	Passe en S (Corcoma)
MAY22-400.04	Lytocarpia phyteuma	Mayotte	Eu	Passe en S (Corcoma)
MAY22-400.05	Lytocarpia phyteuma	Mayotte	Eu	Passe en S (Corcoma)
MAY22-400.06	Lytocarpia phyteuma	Mayotte	Eu	Passe en S (Corcoma)
MAY22-400.07	Lytocarpia phyteuma	Mayotte	Eu	Passe en S (Corcoma)
MAY22-400.08	Lytocarpia phyteuma	Mayotte	Eu	Passe en S (Corcoma)
MAY22-400.09	Lytocarpia phyteuma	Mayotte	Eu	Passe en S (Corcoma)
MOA22-006	Lytocarpia phyteuma	Moorea	Eu	Temae
MOA22-007	Lytocarpia phyteuma	Moorea	Eu	Temae
MOA22-009	Lytocarpia phyteuma	Moorea	Eu	Temae
MOA22-010	Lytocarpia phyteuma	Moorea	Eu	Temae
MOA22-012	Lytocarpia phyteuma	Moorea	Eu	Temae
MOA22-013	Lytocarpia phyteuma	Moorea	Eu	Temae
MOA22-015	Lytocarpia phyteuma	Moorea	Eu	Temae
MOA22-016	Lytocarpia phyteuma	Moorea	Eu	Temae
MOA22-018	Lytocarpia phyteuma	Moorea	Eu	Temae
MOA22-019	Lytocarpia phyteuma	Moorea	Eu	Temae
MOA22-020	Lytocarpia phyteuma	Moorea	Eu	Temae
MOA22-021	Lytocarpia phyteuma	Moorea	Eu	Temae
MOA22-022	Lytocarpia phyteuma	Moorea	Eu	Temae
MOA22-024	Lytocarpia phyteuma	Moorea	Eu	Temae
MOA22-025	Lytocarpia phyteuma	Moorea	Eu	Temae
MOA22-027	Lytocarpia phyteuma	Moorea	Eu	Temae
MOA22-028	Lytocarpia phyteuma	Moorea	Eu	Temae
MOA22-030	Lytocarpia phyteuma	Moorea	Eu	Temae
MOA22-031	Lytocarpia phyteuma	Moorea	Eu	Temae
MOA22-032	Lytocarpia phyteuma	Moorea	Eu	Temae
MOA22-033	Lytocarpia phyteuma	Moorea	Eu	Temae
MOA22-034	Lytocarpia phyteuma	Moorea	Eu	Temae
MOA22-036	Lytocarpia phyteuma	Moorea	Eu	Temae
MOA22-037	Lytocarpia phyteuma	Moorea	Eu	Temae
MOA22-046	Lytocarpia phyteuma	Moorea	Eu	Haapiti
MOA22-047	Lytocarpia phyteuma	Moorea	Eu	Haapiti
MOA22-049	Lytocarpia phyteuma	Moorea	Eu	Haapiti
MOA22-050	Lytocarpia phyteuma	Moorea	Eu	Haapiti
MOA22-053	Lytocarpia phyteuma	Moorea	Eu	Haapiti
MOA22-054	Lytocarpia phyteuma	Moorea	Eu	Haapiti
MOA22-057	Lytocarpia phyteuma	Moorea	Eu	Haapiti
MOA22-058	Lytocarpia phyteuma	Moorea	Eu	Haapiti
MOA22-069	Lytocarpia phyteuma	Moorea	Eu	Haapiti
MOA22-070	Lytocarpia phyteuma	Moorea	Eu	Haapiti
MOA22-072	Lytocarpia phyteuma	Moorea	Eu	Haapiti
MOA22-073	Lytocarpia phyteuma	Moorea	Eu	Haapiti
MOA22-075	Lytocarpia phyteuma	Moorea	Eu	Haapiti
MOA22-076	Lytocarpia phyteuma	Moorea	Eu	Haapiti
MOA22-078	Lytocarpia phyteuma	Moorea	Eu	Haapiti
MOA22-079	Lytocarpia phyteuma	Moorea	Eu	Haapiti
MOA22-086	Lytocarpia phyteuma	Moorea	Eu	Haapiti
MOA22-087	Lytocarpia phyteuma	Moorea	Eu	Haapiti
MOA22-089	Lytocarpia phyteuma	Moorea	Eu	Haapiti
MOA22-091	Lytocarpia phyteuma	Moorea	Eu	Haapiti
MOA22-092	Lytocarpia phyteuma	Moorea	Eu	Haapiti
MOA22-094	Lytocarpia phyteuma	Moorea	Eu	Haapiti
MOA22-096	Lytocarpia phyteuma	Moorea	Eu	Haapiti
MOA22-097	Lytocarpia phyteuma	Moorea	Eu	Haapiti
CMR23-193	Lytocarpia phyteuma	Reunion	UM	Manapany
CMR23-344	Lytocarpia phyteuma	Reunion	UM	Nez du Pharaon
CMR23-347	Lytocarpia phyteuma	Reunion	UM	Nez du Pharaon
CMR23-349	Lytocarpia phyteuma	Reunion	UM	Nez du Pharaon
CMR23-538	Lytocarpia phyteuma	Reunion	UM	Nez du Pharaon 2
CMR23-606	Lytocarpia phyteuma	Reunion	UM	Nez du Pharaon 2
CMR23-K169	Lytocarpia phyteuma	Reunion	UM	Nez du Pharaon 2
CMR23-K171	Lytocarpia phyteuma	Reunion	UM	Nez du Pharaon 2
CMR23-K196	Lytocarpia phyteuma	Reunion	UM	Nez du Pharaon 2
CMR23-K377	Lytocarpia phyteuma	Reunion	UM	Marches de Poseidon
RUN22-229	Lytocarpia phyteuma	Reunion	Eu	Cap La Houssaye
RUN22-231	Lytocarpia phyteuma	Reunion	Eu	Cap La Houssaye
RUN22-234	Lytocarpia phyteuma	Reunion	Eu	Cap La Houssaye
RUN22-235	Lytocarpia phyteuma	Reunion	Eu	Cap La Houssaye
RUN22-237	Lytocarpia phyteuma	Reunion	Eu	Cap La Houssaye
RUN22-239	Lytocarpia phyteuma	Reunion	Eu	Cap La Houssaye
RUN22-241	Lytocarpia phyteuma	Reunion	Eu	Cap La Houssaye
RUN22-329	Lytocarpia phyteuma	Reunion	Eu	Boucan
RUN22-330	Lytocarpia phyteuma	Reunion	Eu	Boucan
RUN22-685	Lytocarpia phyteuma	Reunion	Eu	Boucan
RUN22-696	Lytocarpia phyteuma	Reunion	Eu	Boucan
RUN22-707	Lytocarpia phyteuma	Reunion	Eu	Boucan
RUN22-711	Lytocarpia phyteuma	Reunion	Eu	Boucan
RUN22-717	Lytocarpia phyteuma	Reunion	Eu	Boucan
RUN22-726	Lytocarpia phyteuma	Reunion	Eu	Boucan
RUN22-734	Lytocarpia phyteuma	Reunion	Eu	Boucan
RUN23-089	Lytocarpia phyteuma	Reunion	Eu	Manapany
RUN23-090	Lytocarpia phyteuma	Reunion	Eu	Manapany
RUN23-091	Lytocarpia phyteuma	Reunion	Eu	Manapany
RUN23-132	Lytocarpia phyteuma	Reunion	Eu	Manapany
RUN23-193	Lytocarpia phyteuma	Reunion	Eu	Bosys Canyon (Nez)
RUN23-241	Lytocarpia phyteuma	Reunion	Eu	Ali baba
RUN23-242	Lytocarpia phyteuma	Reunion	Eu	Ali baba
RUN23-243	Lytocarpia phyteuma	Reunion	Eu	Ali baba
RUN23-246	Lytocarpia phyteuma	Reunion	Eu	Ali baba
RUN23-379	Lytocarpia phyteuma	Reunion	Eu	Grottes du portail
RUN23-415	Lytocarpia phyteuma	Reunion	Eu	Grottes du portail
RUN23-418	Lytocarpia phyteuma	Reunion	Eu	Grottes du portail
RUN23-518	Lytocarpia phyteuma	Reunion	Eu	Sec Jaune
RUN23-579	Lytocarpia phyteuma	Reunion	Eu	Houlographe
RUN23-628	Lytocarpia phyteuma	Reunion	Eu	Bosys Canyon (Nez)
CMR21-014	Macrorhynchia phoenicea cryptic species α	Reunion	UM	Pointe au sel
CMR21-031	Macrorhynchia phoenicea cryptic species α	Reunion	UM	Pointe au sel
CMR21-083	Macrorhynchia phoenicea cryptic species α	Reunion	UM	Pointe au sel
CMR22-212	Macrorhynchia phoenicea cryptic species α	Reunion	LM	Baie de St-Leu
CMR22-222	Macrorhynchia phoenicea cryptic species α	Reunion	LM	Baie de St-Leu
CMR22-224	Macrorhynchia phoenicea cryptic species α	Reunion	LM	Baie de St-Leu
CMR22-232	Macrorhynchia phoenicea cryptic species α	Reunion	LM	Baie de St-Leu
CMR22-241	Macrorhynchia phoenicea cryptic species α	Reunion	LM	Baie de St-Leu
CMR22-244	Macrorhynchia phoenicea cryptic species α	Reunion	LM	Baie de St-Leu
CMR22-247	Macrorhynchia phoenicea cryptic species α	Reunion	LM	Baie de St-Leu
CMR22-272	Macrorhynchia phoenicea cryptic species α	Reunion	LM	Baie de St-Leu
CMR22-285	Macrorhynchia phoenicea cryptic species α	Reunion	LM	Baie de St-Leu
CMR22-291	Macrorhynchia phoenicea cryptic species α	Reunion	LM	Baie de St-Leu
CMR22-293	Macrorhynchia phoenicea cryptic species α	Reunion	LM	Baie de St-Leu
CMR22-357	Macrorhynchia phoenicea cryptic species α	Reunion	LM	Baie de St-Leu
CMR22-445	Macrorhynchia phoenicea cryptic species α	Reunion	LM	La Marine St-Leu
CMR22-452	Macrorhynchia phoenicea cryptic species α	Reunion	LM	La Marine St-Leu
CMR22-456	Macrorhynchia phoenicea cryptic species α	Reunion	LM	La Marine St-Leu
CMR23-283	Macrorhynchia phoenicea cryptic species α	Reunion	UM	Pointe au sel
CMR23-286	Macrorhynchia phoenicea cryptic species α	Reunion	UM	Pointe au sel
CMR23-289	Macrorhynchia phoenicea cryptic species α	Reunion	UM	Pointe au sel
CMR23-291	Macrorhynchia phoenicea cryptic species α	Reunion	UM	Pointe au sel
CMR23-292	Macrorhynchia phoenicea cryptic species α	Reunion	UM	Pointe au sel
CMR23-295	Macrorhynchia phoenicea cryptic species α	Reunion	UM	Pointe au sel
CMR23-298	Macrorhynchia phoenicea cryptic species α	Reunion	UM	Pointe au sel
CMR23-342	Macrorhynchia phoenicea cryptic species α	Reunion	UM	Nez du Pharaon
CMR23-343	Macrorhynchia phoenicea cryptic species α	Reunion	UM	Nez du Pharaon
CMR23-863	Macrorhynchia phoenicea cryptic species α	Reunion	UM	Manapany
CMR23-864	Macrorhynchia phoenicea cryptic species α	Reunion	UM	Manapany
CMR23-865	Macrorhynchia phoenicea cryptic species α	Reunion	UM	Manapany
CMR23-866	Macrorhynchia phoenicea cryptic species α	Reunion	UM	Manapany
CMR23-867	Macrorhynchia phoenicea cryptic species α	Reunion	UM	Manapany
CMR23-931	Macrorhynchia phoenicea cryptic species α	Reunion	LM	Manapany
CMR23-932	Macrorhynchia phoenicea cryptic species α	Reunion	LM	Manapany
CMR23-933	Macrorhynchia phoenicea cryptic species α	Reunion	LM	Manapany
CMR23-987	Macrorhynchia phoenicea cryptic species α	Reunion	LM	Manapany
CMR23-K051	Macrorhynchia phoenicea cryptic species α	Reunion	LM	Manapany
CMR23-K052	Macrorhynchia phoenicea cryptic species α	Reunion	LM	Manapany
CMR23-K125	Macrorhynchia phoenicea cryptic species α	Reunion	UM	Nez du Pharaon 2
CMR23-K127	Macrorhynchia phoenicea cryptic species α	Reunion	UM	Nez du Pharaon 2
CMR23-K128	Macrorhynchia phoenicea cryptic species α	Reunion	UM	Nez du Pharaon 2
CMR23-K129	Macrorhynchia phoenicea cryptic species α	Reunion	UM	Nez du Pharaon 2
CMR23-K130	Macrorhynchia phoenicea cryptic species α	Reunion	UM	Nez du Pharaon 2
CMR23-K378	Macrorhynchia phoenicea cryptic species α	Reunion	UM	Marches de Poseidon
CMR23-K379	Macrorhynchia phoenicea cryptic species α	Reunion	UM	Marches de Poseidon
CMR23-K382	Macrorhynchia phoenicea cryptic species α	Reunion	UM	Marches de Poseidon
HMR-418	Macrorhynchia phoenicea cryptic species α	Reunion	LM	Baie de St-Leu
MR-350	Macrorhynchia phoenicea cryptic species α	Reunion	LM	Baie de St-Leu
MR-359	Macrorhynchia phoenicea cryptic species α	Reunion	LM	Pointe au sel
MR-372	Macrorhynchia phoenicea cryptic species α	Reunion	LM	Pointe au sel
MR-374	Macrorhynchia phoenicea cryptic species α	Reunion	LM	Pointe au sel
MR-411	Macrorhynchia phoenicea cryptic species α	Reunion	LM	Pointe au sel
MR-519	Macrorhynchia phoenicea cryptic species α	Reunion	LM	Baie de St-Leu
RUN22-118	Macrorhynchia phoenicea cryptic species α	Reunion	Eu	La Marine St-Leu
RUN22-119	Macrorhynchia phoenicea cryptic species α	Reunion	Eu	La Marine St-Leu
RUN22-123	Macrorhynchia phoenicea cryptic species α	Reunion	Eu	La Marine St-Leu
RUN23-173	Macrorhynchia phoenicea cryptic species α	Reunion	Eu	Pointe au sel
RUN23-174	Macrorhynchia phoenicea cryptic species α	Reunion	Eu	Pointe au sel
RUN23-175	Macrorhynchia phoenicea cryptic species α	Reunion	Eu	Pointe au sel
RUN23-176	Macrorhynchia phoenicea cryptic species α	Reunion	Eu	Pointe au sel
RUN23-177	Macrorhynchia phoenicea cryptic species α	Reunion	Eu	Pointe au sel
RUN23-202	Macrorhynchia phoenicea cryptic species α	Reunion	Eu	Bosys Canyon (Nez)
RUN23-203	Macrorhynchia phoenicea cryptic species α	Reunion	Eu	Bosys Canyon (Nez)
RUN23-204	Macrorhynchia phoenicea cryptic species α	Reunion	Eu	Bosys Canyon (Nez)
RUN23-205	Macrorhynchia phoenicea cryptic species α	Reunion	Eu	Bosys Canyon (Nez)
RUN23-206	Macrorhynchia phoenicea cryptic species α	Reunion	Eu	Bosys Canyon (Nez)
RUN23-249	Macrorhynchia phoenicea cryptic species α	Reunion	Eu	Ali baba
RUN23-250	Macrorhynchia phoenicea cryptic species α	Reunion	Eu	Ali baba
RUN23-251	Macrorhynchia phoenicea cryptic species α	Reunion	Eu	Ali baba
RUN23-252	Macrorhynchia phoenicea cryptic species α	Reunion	Eu	Ali baba
RUN23-253	Macrorhynchia phoenicea cryptic species α	Reunion	Eu	Ali baba
RUN23-255	Macrorhynchia phoenicea cryptic species α	Reunion	Eu	Ali baba
RUN23-256	Macrorhynchia phoenicea cryptic species α	Reunion	Eu	Ali baba
RUN23-257	Macrorhynchia phoenicea cryptic species α	Reunion	Eu	Ali baba
RUN23-258	Macrorhynchia phoenicea cryptic species α	Reunion	Eu	Ali baba
RUN23-261	Macrorhynchia phoenicea cryptic species α	Reunion	Eu	Ali baba
RUN23-360	Macrorhynchia phoenicea cryptic species α	Reunion	Eu	Grottes du portail
RUN23-362	Macrorhynchia phoenicea cryptic species α	Reunion	Eu	Grottes du portail
RUN23-364	Macrorhynchia phoenicea cryptic species α	Reunion	Eu	Grottes du portail
RUN23-403	Macrorhynchia phoenicea cryptic species α	Reunion	Eu	Grottes du portail
RUN23-404	Macrorhynchia phoenicea cryptic species α	Reunion	Eu	Grottes du portail
RUN23-405	Macrorhynchia phoenicea cryptic species α	Reunion	Eu	Grottes du portail
RUN23-406	Macrorhynchia phoenicea cryptic species α	Reunion	Eu	Grottes du portail
RUN23-407	Macrorhynchia phoenicea cryptic species α	Reunion	Eu	Grottes du portail
RUN23-408	Macrorhynchia phoenicea cryptic species α	Reunion	Eu	Grottes du portail
RUN23-413	Macrorhynchia phoenicea cryptic species α	Reunion	Eu	Grottes du portail
RUN23-668	Macrorhynchia phoenicea cryptic species α	Reunion	Eu	Manapany
RUN23-670	Macrorhynchia phoenicea cryptic species α	Reunion	Eu	Manapany
RUN23-672	Macrorhynchia phoenicea cryptic species α	Reunion	Eu	Manapany
RUN23-730	Macrorhynchia phoenicea cryptic species α	Reunion	Eu	Manapany
CMM22-399.01	Macrorhynchia phoenicea cryptic species β	Mayotte	LM	Passe Boueni
CMM22-S-061	Macrorhynchia phoenicea cryptic species β	Mayotte	Eu	Passe en S
MAY22-097	Macrorhynchia phoenicea cryptic species β	Mayotte	Eu	Passe en S
MAY22-098	Macrorhynchia phoenicea cryptic species β	Mayotte	Eu	Tombants des Aviateurs
MAY22-102	Macrorhynchia phoenicea cryptic species β	Mayotte	Eu	Tombants des Aviateurs
MAY22-160	Macrorhynchia phoenicea cryptic species β	Mayotte	Eu	Passe Bateau
MAY22-210	Macrorhynchia phoenicea cryptic species β	Mayotte	Eu	Passe Bateau
MAY22-232	Macrorhynchia phoenicea cryptic species β	Mayotte	Eu	Passe Bateau
MAY22-235.01	Macrorhynchia phoenicea cryptic species β	Mayotte	Eu	Passe Bateau
MAY22-241.01	Macrorhynchia phoenicea cryptic species β	Mayotte	Eu	Passe Boueni
MAY22-241.02	Macrorhynchia phoenicea cryptic species β	Mayotte	Eu	Passe Boueni
MAY22-254	Macrorhynchia phoenicea cryptic species β	Mayotte	Eu	Passe Saziley
MAY22-282	Macrorhynchia phoenicea cryptic species β	Mayotte	Eu	Ilot Bandrele
MAY22-283	Macrorhynchia phoenicea cryptic species β	Mayotte	Eu	Ilot Bandrele
MAY22-284	Macrorhynchia phoenicea cryptic species β	Mayotte	Eu	Ilot Bandrele
MAY22-285	Macrorhynchia phoenicea cryptic species β	Mayotte	Eu	Ilot Bandrele
MAY22-287	Macrorhynchia phoenicea cryptic species β	Mayotte	Eu	Ilot Bandrele
MAY22-345	Macrorhynchia phoenicea cryptic species β	Mayotte	Eu	Passe en S (Corcoma)
MAY22-365.01	Macrorhynchia phoenicea cryptic species β	Mayotte	Eu	Passe Boueni
MAY22-365.02	Macrorhynchia phoenicea cryptic species β	Mayotte	Eu	Passe Boueni
MAY22-397	Macrorhynchia phoenicea cryptic species β	Mayotte	Eu	Passe en S (Corcoma)
CMR21-071	Macrorhynchia phoenicea cryptic species β	Reunion	UM	Pointe au sel
CMR21-137	Macrorhynchia phoenicea cryptic species β	Reunion	UM	Pointe au sel
CMR23-104	Macrorhynchia phoenicea cryptic species β	Reunion	UM	Manapany
CMR23-176	Macrorhynchia phoenicea cryptic species β	Reunion	UM	Manapany
CMR23-177	Macrorhynchia phoenicea cryptic species β	Reunion	UM	Manapany
CMR23-178	Macrorhynchia phoenicea cryptic species β	Reunion	UM	Manapany
CMR23-179	Macrorhynchia phoenicea cryptic species β	Reunion	UM	Manapany
CMR23-180	Macrorhynchia phoenicea cryptic species β	Reunion	UM	Manapany
CMR23-181	Macrorhynchia phoenicea cryptic species β	Reunion	UM	Manapany
CMR23-182	Macrorhynchia phoenicea cryptic species β	Reunion	UM	Manapany
CMR23-868	Macrorhynchia phoenicea cryptic species β	Reunion	UM	Manapany
CMR23-869	Macrorhynchia phoenicea cryptic species β	Reunion	UM	Manapany
CMR23-870	Macrorhynchia phoenicea cryptic species β	Reunion	UM	Manapany
CMR23-K383	Macrorhynchia phoenicea cryptic species β	Reunion	UM	Marches de Poseidon
CMR23-K384	Macrorhynchia phoenicea cryptic species β	Reunion	UM	Marches de Poseidon
CMR23-K386	Macrorhynchia phoenicea cryptic species β	Reunion	UM	Marches de Poseidon
CMR23-K387	Macrorhynchia phoenicea cryptic species β	Reunion	UM	Marches de Poseidon
CMR23-K388	Macrorhynchia phoenicea cryptic species β	Reunion	UM	Marches de Poseidon
CMR23-K392	Macrorhynchia phoenicea cryptic species β	Reunion	UM	Marches de Poseidon
RUN22-490	Macrorhynchia phoenicea cryptic species β	Reunion	Eu	Manapany
RUN22-517	Macrorhynchia phoenicea cryptic species β	Reunion	Eu	Manapany
RUN22-532	Macrorhynchia phoenicea cryptic species β	Reunion	Eu	Manapany
RUN22-571	Macrorhynchia phoenicea cryptic species β	Reunion	Eu	Manapany
RUN22-582	Macrorhynchia phoenicea cryptic species β	Reunion	Eu	Manapany
RUN22-608	Macrorhynchia phoenicea cryptic species β	Reunion	Eu	Manapany
RUN22-609	Macrorhynchia phoenicea cryptic species β	Reunion	Eu	Manapany
RUN22-624	Macrorhynchia phoenicea cryptic species β	Reunion	Eu	Manapany
RUN22-626	Macrorhynchia phoenicea cryptic species β	Reunion	Eu	Manapany
RUN22-643	Macrorhynchia phoenicea cryptic species β	Reunion	Eu	Manapany
RUN22-738	Macrorhynchia phoenicea cryptic species β	Reunion	Eu	Varangue
RUN22-739	Macrorhynchia phoenicea cryptic species β	Reunion	Eu	Varangue
RUN22-740	Macrorhynchia phoenicea cryptic species β	Reunion	Eu	Varangue
RUN22-742	Macrorhynchia phoenicea cryptic species β	Reunion	Eu	Varangue
RUN22-743	Macrorhynchia phoenicea cryptic species β	Reunion	Eu	Varangue
RUN22-744	Macrorhynchia phoenicea cryptic species β	Reunion	Eu	Varangue
RUN23-056	Macrorhynchia phoenicea cryptic species β	Reunion	Eu	Manapany
RUN23-059	Macrorhynchia phoenicea cryptic species β	Reunion	Eu	Manapany
RUN23-062	Macrorhynchia phoenicea cryptic species β	Reunion	Eu	Manapany
RUN23-108	Macrorhynchia phoenicea cryptic species β	Reunion	Eu	Manapany
RUN23-350	Macrorhynchia phoenicea cryptic species β	Reunion	Eu	Sec Jaune
RUN23-365	Macrorhynchia phoenicea cryptic species β	Reunion	Eu	Grottes du portail
RUN23-522	Macrorhynchia phoenicea cryptic species β	Reunion	Eu	Sec Jaune
RUN23-523	Macrorhynchia phoenicea cryptic species β	Reunion	Eu	Sec Jaune
RUN23-568	Macrorhynchia phoenicea cryptic species β	Reunion	Eu	Houlographe
RUN23-570	Macrorhynchia phoenicea cryptic species β	Reunion	Eu	Houlographe
RUN23-573	Macrorhynchia phoenicea cryptic species β	Reunion	Eu	Houlographe
RUN23-574	Macrorhynchia phoenicea cryptic species β	Reunion	Eu	Houlographe
RUN23-575	Macrorhynchia phoenicea cryptic species β	Reunion	Eu	Houlographe
RUN23-633	Macrorhynchia phoenicea cryptic species β	Reunion	Eu	Bosys Canyon (Nez)
RUN23-787	Macrorhynchia phoenicea cryptic species β	Reunion	Eu	Grottes du portail
RUN23-789	Macrorhynchia phoenicea cryptic species β	Reunion	Eu	Grottes du portail
CMM22-006	Sertularella diaphana	Mayotte	UM	Passe en S
CMM22-052	Sertularella diaphana	Mayotte	UM	Passe en S
CMM22-145	Sertularella diaphana	Mayotte	UM	Passe Bateau
CMM22-231	Sertularella diaphana	Mayotte	LM	Passe Saziley
CMM22-257	Sertularella diaphana	Mayotte	LM	Passe Saziley
CMM22-330.01	Sertularella diaphana	Mayotte	LM	Passe Boueni
CMM22-330.05	Sertularella diaphana	Mayotte	LM	Passe Boueni
CMM22-365	Sertularella diaphana	Mayotte	LM	Passe Boueni
CMM22-367	Sertularella diaphana	Mayotte	LM	Passe Boueni
CMM22-379	Sertularella diaphana	Mayotte	LM	Passe Boueni
CMM22-434	Sertularella diaphana	Mayotte	LM	Passe Boueni
MAY22-050	Sertularella diaphana	Mayotte	Eu	Passe en S
MAY22-369	Sertularella diaphana	Mayotte	Eu	Passe en S (Corcoma)
MAY22-370	Sertularella diaphana	Mayotte	Eu	Passe en S (Corcoma)
MAY22-371	Sertularella diaphana	Mayotte	Eu	Passe en S (Corcoma)
CMR21-124	Sertularella diaphana	Reunion	UM	Hai Siang
CMR21-126	Sertularella diaphana	Reunion	UM	Hai Siang
CMR21-127	Sertularella diaphana	Reunion	UM	Hai Siang
CMR21-128	Sertularella diaphana	Reunion	UM	Hai Siang
CMR22-254	Sertularella diaphana	Reunion	LM	Baie de St-Leu
CMR22-400	Sertularella diaphana	Reunion	UM	Roche Merveilleuse
CMR22-401	Sertularella diaphana	Reunion	UM	Roche Merveilleuse
CMR22-402	Sertularella diaphana	Reunion	UM	Roche Merveilleuse
CMR22-403	Sertularella diaphana	Reunion	UM	Roche Merveilleuse
CMR22-404	Sertularella diaphana	Reunion	UM	Roche Merveilleuse
CMR22-406	Sertularella diaphana	Reunion	UM	Roche Merveilleuse
CMR22-598	Sertularella diaphana	Reunion	UM	Hai Siang
CMR22-599	Sertularella diaphana	Reunion	UM	Hai Siang
CMR22-600	Sertularella diaphana	Reunion	UM	Hai Siang
CMR22-602	Sertularella diaphana	Reunion	UM	Hai Siang
CMR22-603	Sertularella diaphana	Reunion	UM	Hai Siang
CMR22-604	Sertularella diaphana	Reunion	UM	Hai Siang
CMR22-605	Sertularella diaphana	Reunion	UM	Hai Siang
CMR22-607	Sertularella diaphana	Reunion	UM	Hai Siang
CMR22-609	Sertularella diaphana	Reunion	UM	Hai Siang
CMR22-621	Sertularella diaphana	Reunion	UM	Hai Siang
CMR22-622	Sertularella diaphana	Reunion	UM	Hai Siang
CMR22-625	Sertularella diaphana	Reunion	UM	Hai Siang
CMR22-626	Sertularella diaphana	Reunion	UM	Hai Siang
CMR22-639	Sertularella diaphana	Reunion	UM	Hai Siang
CMR22-754	Sertularella diaphana	Reunion	UM	Baie de Ste-Rose
CMR22-779	Sertularella diaphana	Reunion	UM	Baie de Ste-Rose
CMR22-797	Sertularella diaphana	Reunion	UM	Baie de Ste-Rose
CMR22-807	Sertularella diaphana	Reunion	UM	Baie de Ste-Rose
CMR22-809	Sertularella diaphana	Reunion	UM	Roche Merveilleuse
CMR22-810	Sertularella diaphana	Reunion	UM	Roche Merveilleuse
CMR22-811	Sertularella diaphana	Reunion	UM	Roche Merveilleuse
CMR22-812	Sertularella diaphana	Reunion	UM	Roche Merveilleuse
CMR22-813	Sertularella diaphana	Reunion	UM	Roche Merveilleuse
CMR22-814	Sertularella diaphana	Reunion	UM	Roche Merveilleuse
CMR22-815	Sertularella diaphana	Reunion	UM	Roche Merveilleuse
CMR22-816	Sertularella diaphana	Reunion	UM	Roche Merveilleuse
CMR22-852	Sertularella diaphana	Reunion	UM	Roche Merveilleuse
CMR22-855	Sertularella diaphana	Reunion	UM	Roche Merveilleuse
CMR22-856	Sertularella diaphana	Reunion	UM	Roche Merveilleuse
CMR22-857	Sertularella diaphana	Reunion	UM	Roche Merveilleuse
CMR22-865	Sertularella diaphana	Reunion	UM	Roche Merveilleuse
CMR23-002	Sertularella diaphana	Reunion	UM	Baie de Ste-Rose
CMR23-003	Sertularella diaphana	Reunion	UM	Baie de Ste-Rose
CMR23-021	Sertularella diaphana	Reunion	UM	Baie de Ste-Rose
CMR23-022	Sertularella diaphana	Reunion	UM	Baie de Ste-Rose
CMR23-026	Sertularella diaphana	Reunion	UM	Baie de Ste-Rose
CMR23-049	Sertularella diaphana	Reunion	LM	Manapany
CMR23-051	Sertularella diaphana	Reunion	LM	Manapany
CMR23-052	Sertularella diaphana	Reunion	LM	Manapany
CMR23-053	Sertularella diaphana	Reunion	LM	Manapany
CMR23-065	Sertularella diaphana	Reunion	LM	Manapany
CMR23-074	Sertularella diaphana	Reunion	UM	Manapany
CMR23-128	Sertularella diaphana	Reunion	UM	Manapany
CMR23-129	Sertularella diaphana	Reunion	UM	Manapany
CMR23-130	Sertularella diaphana	Reunion	UM	Manapany
CMR23-131	Sertularella diaphana	Reunion	UM	Manapany
CMR23-144	Sertularella diaphana	Reunion	UM	Manapany
CMR23-145	Sertularella diaphana	Reunion	UM	Manapany
CMR23-146	Sertularella diaphana	Reunion	UM	Manapany
CMR23-147	Sertularella diaphana	Reunion	UM	Manapany
CMR23-148	Sertularella diaphana	Reunion	UM	Manapany
CMR23-149	Sertularella diaphana	Reunion	UM	Manapany
CMR23-151	Sertularella diaphana	Reunion	UM	Manapany
CMR23-152	Sertularella diaphana	Reunion	UM	Manapany
CMR23-153	Sertularella diaphana	Reunion	UM	Manapany
CMR23-154	Sertularella diaphana	Reunion	UM	Manapany
CMR23-155	Sertularella diaphana	Reunion	UM	Manapany
CMR23-403	Sertularella diaphana	Reunion	LM	Le Port (Est)
CMR23-406	Sertularella diaphana	Reunion	LM	Le Port (Est)
CMR23-407	Sertularella diaphana	Reunion	UM	Hai Siang
CMR23-408	Sertularella diaphana	Reunion	UM	Hai Siang
CMR23-490	Sertularella diaphana	Reunion	UM	Baie de Ste-Rose
CMR23-491	Sertularella diaphana	Reunion	UM	Baie de Ste-Rose
CMR23-492	Sertularella diaphana	Reunion	UM	Baie de Ste-Rose
CMR23-494	Sertularella diaphana	Reunion	UM	Baie de Ste-Rose
CMR23-803	Sertularella diaphana	Reunion	UM	Manapany
CMR23-804	Sertularella diaphana	Reunion	UM	Manapany
CMR23-805	Sertularella diaphana	Reunion	UM	Manapany
CMR23-806	Sertularella diaphana	Reunion	UM	Manapany
CMR23-807	Sertularella diaphana	Reunion	UM	Manapany
CMR23-808	Sertularella diaphana	Reunion	UM	Manapany
CMR23-809	Sertularella diaphana	Reunion	UM	Manapany
CMR23-810	Sertularella diaphana	Reunion	UM	Manapany
CMR23-811	Sertularella diaphana	Reunion	UM	Manapany
CMR23-812	Sertularella diaphana	Reunion	UM	Manapany
CMR23-813	Sertularella diaphana	Reunion	UM	Manapany
CMR23-814	Sertularella diaphana	Reunion	UM	Manapany
CMR23-815	Sertularella diaphana	Reunion	UM	Manapany
CMR23-816	Sertularella diaphana	Reunion	UM	Manapany
CMR23-817	Sertularella diaphana	Reunion	UM	Manapany
CMR23-818	Sertularella diaphana	Reunion	UM	Manapany
CMR23-819	Sertularella diaphana	Reunion	UM	Manapany
CMR23-820	Sertularella diaphana	Reunion	UM	Manapany
CMR23-821	Sertularella diaphana	Reunion	UM	Manapany
CMR23-822	Sertularella diaphana	Reunion	UM	Manapany
CMR23-823	Sertularella diaphana	Reunion	UM	Manapany
CMR23-831	Sertularella diaphana	Reunion	UM	Manapany
CMR23-832	Sertularella diaphana	Reunion	UM	Manapany
CMR23-937	Sertularella diaphana	Reunion	LM	Manapany
CMR23-998	Sertularella diaphana	Reunion	LM	Manapany
CMR23-999	Sertularella diaphana	Reunion	LM	Manapany
CMR23-K082	Sertularella diaphana	Reunion	LM	Baie de Ste-Rose
CMR23-K101	Sertularella diaphana	Reunion	LM	Baie de Ste-Rose
CMR23-K102	Sertularella diaphana	Reunion	Eu	Baie de Ste-Rose
CMR23-K243	Sertularella diaphana	Reunion	Eu	Baie de Ste-Rose
CMR23-K374	Sertularella diaphana	Reunion	UM	Marches de Poseidon
CMR23-K375	Sertularella diaphana	Reunion	UM	Marches de Poseidon
ECOM007	Sertularella diaphana	Reunion	LM	Le Port (Ouest)
ECOM088	Sertularella diaphana	Reunion	LM	Le Port (Centre)
ECOM089	Sertularella diaphana	Reunion	LM	Le Port (Centre)
ECOM091	Sertularella diaphana	Reunion	LM	Le Port (Centre)
HMR191	Sertularella diaphana	Reunion	LM	Sec Saint-Paul
HMR194	Sertularella diaphana	Reunion	LM	Sec Saint-Paul
HMR436	Sertularella diaphana	Reunion	LM	Baie de St-Leu
RUN23-209	Sertularella diaphana	Reunion	Eu	Ali baba
RUN23-210	Sertularella diaphana	Reunion	Eu	Ali baba
RUN23-211	Sertularella diaphana	Reunion	Eu	Ali baba
RUN23-213	Sertularella diaphana	Reunion	Eu	Ali baba
RUN23-557	Sertularella diaphana	Reunion	Eu	Houlographe
RUN23-790	Sertularella diaphana	Reunion	Eu	Grottes du portail
CMM22-335	Taxella eximia	Mayotte	LM	Passe Boueni
CMM22-336	Taxella eximia	Mayotte	LM	Passe Boueni
CMM22-360	Taxella eximia	Mayotte	LM	Passe Boueni
CMM22-361	Taxella eximia	Mayotte	LM	Passe Boueni
CMM22-363	Taxella eximia	Mayotte	LM	Passe Boueni
CMM22-368	Taxella eximia	Mayotte	LM	Passe Boueni
CMM22-407	Taxella eximia	Mayotte	LM	Passe Boueni
CMM22-433	Taxella eximia	Mayotte	LM	Passe Boueni
MAY22-088	Taxella eximia	Mayotte	Eu	Tombants des Aviateurs
MAY22-089	Taxella eximia	Mayotte	Eu	Tombants des Aviateurs
MAY22-090	Taxella eximia	Mayotte	Eu	Tombants des Aviateurs
MAY22-095	Taxella eximia	Mayotte	Eu	Tombants des Aviateurs
MAY22-096	Taxella eximia	Mayotte	Eu	Tombants des Aviateurs
MAY22-099	Taxella eximia	Mayotte	Eu	Tombants des Aviateurs
MAY22-100	Taxella eximia	Mayotte	Eu	Tombants des Aviateurs
MAY22-101	Taxella eximia	Mayotte	Eu	Tombants des Aviateurs
MAY22-156.01	Taxella eximia	Mayotte	Eu	Arche Iris Nord-Ouest
MAY22-156.09	Taxella eximia	Mayotte	Eu	Arche Iris Nord-Ouest
MAY22-156.16	Taxella eximia	Mayotte	Eu	Arche Iris Nord-Ouest
MAY22-168.01	Taxella eximia	Mayotte	Eu	Passe Bateau
MAY22-212.01	Taxella eximia	Mayotte	Eu	Passe Bateau
MAY22-227	Taxella eximia	Mayotte	Eu	Passe Bateau
MAY22-239.02	Taxella eximia	Mayotte	Eu	Passe Boueni
MAY22-241.04	Taxella eximia	Mayotte	Eu	Passe Boueni
MAY22-275	Taxella eximia	Mayotte	Eu	Passe Saziley
MAY22-277	Taxella eximia	Mayotte	Eu	Ilot Bandrele
MAY22-278	Taxella eximia	Mayotte	Eu	Ilot Bandrele
MAY22-279	Taxella eximia	Mayotte	Eu	Ilot Bandrele
MAY22-312.05	Taxella eximia	Mayotte	Eu	Passe en S (Corcoma)
MAY22-340.01	Taxella eximia	Mayotte	Eu	Passe en S (Corcoma)
MAY22-390	Taxella eximia	Mayotte	Eu	Passe en S (Corcoma)
MAY22-395.01	Taxella eximia	Mayotte	Eu	Passe en S (Corcoma)
RUN21-077	Taxella eximia	Reunion	Eu	Manapany
RUN22-447	Taxella eximia	Reunion	Eu	Manapany
RUN22-453	Taxella eximia	Reunion	Eu	Manapany
RUN22-455	Taxella eximia	Reunion	Eu	Manapany
RUN22-456	Taxella eximia	Reunion	Eu	Manapany
RUN22-457	Taxella eximia	Reunion	Eu	Manapany
RUN22-458	Taxella eximia	Reunion	Eu	Manapany
RUN22-459	Taxella eximia	Reunion	Eu	Manapany
RUN22-471	Taxella eximia	Reunion	Eu	Manapany
RUN22-493	Taxella eximia	Reunion	Eu	Manapany
RUN22-495	Taxella eximia	Reunion	Eu	Manapany
RUN22-499	Taxella eximia	Reunion	Eu	Manapany
RUN22-500	Taxella eximia	Reunion	Eu	Manapany
RUN22-525	Taxella eximia	Reunion	Eu	Manapany
RUN22-546	Taxella eximia	Reunion	Eu	Manapany
RUN22-548	Taxella eximia	Reunion	Eu	Manapany
RUN22-564	Taxella eximia	Reunion	Eu	Manapany
RUN22-579	Taxella eximia	Reunion	Eu	Manapany
RUN22-591	Taxella eximia	Reunion	Eu	Manapany
RUN22-592	Taxella eximia	Reunion	Eu	Manapany
RUN22-617	Taxella eximia	Reunion	Eu	Manapany
RUN22-656	Taxella eximia	Reunion	Eu	Manapany
RUN23-027	Taxella eximia	Reunion	Eu	Manapany
RUN23-029	Taxella eximia	Reunion	Eu	Manapany
RUN23-093	Taxella eximia	Reunion	Eu	Manapany
RUN23-094	Taxella eximia	Reunion	Eu	Manapany
RUN23-168	Taxella eximia	Reunion	Eu	Manapany
RUN23-756	Taxella eximia	Reunion	Eu	Manapany
RUN23-761	Taxella eximia	Reunion	Eu	Manapany
CMR21-004	Taxella eximia/gracilicaulis	Reunion	UM	Pointe au sel
CMR21-043	Taxella eximia/gracilicaulis	Reunion	UM	Pointe au sel
CMR21-044	Taxella eximia/gracilicaulis	Reunion	UM	Pointe au sel
CMR21-058	Taxella eximia/gracilicaulis	Reunion	UM	Pointe au sel
CMR21-085	Taxella eximia/gracilicaulis	Reunion	UM	Pointe au sel
CMR21-143	Taxella eximia/gracilicaulis	Reunion	UM	Pointe au sel
CMR21-159	Taxella eximia/gracilicaulis	Reunion	UM	Baie de St-Leu
CMR21-193	Taxella eximia/gracilicaulis	Reunion	UM	Baie de St-Leu
MR-317	Taxella eximia/gracilicaulis	Reunion	LM	Pointe au sel
MR-324	Taxella eximia/gracilicaulis	Reunion	LM	Pointe au sel
MR-346	Taxella eximia/gracilicaulis	Reunion	LM	Baie de St-Leu
MR-405	Taxella eximia/gracilicaulis	Reunion	LM	Pointe au sel
MR-514	Taxella eximia/gracilicaulis	Reunion	LM	Baie de St-Leu
CMM22-045	Taxella gracilicaulis	Mayotte	UM	Passe en S
CMM22-046	Taxella gracilicaulis	Mayotte	UM	Passe en S
CMM22-065	Taxella gracilicaulis	Mayotte	UM	Arche Iris Nord-Ouest
CMM22-069	Taxella gracilicaulis	Mayotte	UM	Arche Iris Nord-Ouest
CMM22-078	Taxella gracilicaulis	Mayotte	LM	Arche Iris Nord-Ouest
CMM22-090	Taxella gracilicaulis	Mayotte	UM	Arche Iris Nord-Ouest
CMM22-103	Taxella gracilicaulis	Mayotte	LM	Arche Iris Nord-Ouest
CMM22-104	Taxella gracilicaulis	Mayotte	LM	Arche Iris Nord-Ouest
CMM22-105	Taxella gracilicaulis	Mayotte	LM	Arche Iris Nord-Ouest
CMM22-126	Taxella gracilicaulis	Mayotte	LM	Arche Iris Nord-Ouest
CMM22-135	Taxella gracilicaulis	Mayotte	UM	Passe Bateau
CMM22-136	Taxella gracilicaulis	Mayotte	UM	Passe Bateau
CMM22-139	Taxella gracilicaulis	Mayotte	UM	Passe Bateau
CMM22-141	Taxella gracilicaulis	Mayotte	UM	Passe Bateau
CMM22-171	Taxella gracilicaulis	Mayotte	LM	Passe Bateau
CMM22-173	Taxella gracilicaulis	Mayotte	LM	Passe Bateau
CMM22-183	Taxella gracilicaulis	Mayotte	UM	Passe Bateau
CMM22-197	Taxella gracilicaulis	Mayotte	LM	Passe Bateau
CMM22-202	Taxella gracilicaulis	Mayotte	LM	Passe Bateau
CMM22-221	Taxella gracilicaulis	Mayotte	LM	Passe Saziley
CMM22-223	Taxella gracilicaulis	Mayotte	LM	Passe Saziley
CMM22-252	Taxella gracilicaulis	Mayotte	LM	Passe Saziley
CMM22-258	Taxella gracilicaulis	Mayotte	LM	Passe Saziley
CMM22-288	Taxella gracilicaulis	Mayotte	LM	Passe en S (Corcoma)
CMM22-293	Taxella gracilicaulis	Mayotte	LM	Passe en S (Corcoma)
CMM22-306	Taxella gracilicaulis	Mayotte	LM	Passe en S (Corcoma)
CMM22-326	Taxella gracilicaulis	Mayotte	LM	Passe Boueni
CMM22-347	Taxella gracilicaulis	Mayotte	LM	Passe Boueni
CMM22-389	Taxella gracilicaulis	Mayotte	LM	Passe Boueni
CMM22-390	Taxella gracilicaulis	Mayotte	LM	Passe Boueni
CMM22-391	Taxella gracilicaulis	Mayotte	LM	Passe Boueni
CMM22-400.01	Taxella gracilicaulis	Mayotte	LM	Passe Boueni
CMM22-414.01	Taxella gracilicaulis	Mayotte	LM	Passe Boueni
CMM22-442.01	Taxella gracilicaulis	Mayotte	UM	Passe en S (Corcoma)
CMM22-456.01	Taxella gracilicaulis	Mayotte	UM	Passe en S (Corcoma)
CMM22-458.01	Taxella gracilicaulis	Mayotte	UM	Passe en S (Corcoma)
CMM22-467.01	Taxella gracilicaulis	Mayotte	UM	Passe en S (Corcoma)
CMM22-482.01	Taxella gracilicaulis	Mayotte	UM	Passe en S (Corcoma)
CMM22-482.04	Taxella gracilicaulis	Mayotte	UM	Passe en S (Corcoma)
MAY22-001	Taxella gracilicaulis	Mayotte	Eu	Passe en S
MAY22-021	Taxella gracilicaulis	Mayotte	Eu	Passe en S
MAY22-048	Taxella gracilicaulis	Mayotte	Eu	Passe en S
MAY22-064	Taxella gracilicaulis	Mayotte	Eu	Passe en S
MAY22-078	Taxella gracilicaulis	Mayotte	Eu	Passe en S
MAY22-079	Taxella gracilicaulis	Mayotte	Eu	Passe en S
MAY22-169.01	Taxella gracilicaulis	Mayotte	Eu	Passe Bateau
MAY22-169.02	Taxella gracilicaulis	Mayotte	Eu	Passe Bateau
MAY22-176	Taxella gracilicaulis	Mayotte	Eu	Passe de Longoni
MAY22-198	Taxella gracilicaulis	Mayotte	Eu	Passe Bateau
MAY22-199	Taxella gracilicaulis	Mayotte	Eu	Passe Bateau
MAY22-243.28	Taxella gracilicaulis	Mayotte	Eu	Passe Boueni
MAY22-324	Taxella gracilicaulis	Mayotte	Eu	Passe en S (Corcoma)
MAY22-329	Taxella gracilicaulis	Mayotte	Eu	Passe en S (Corcoma)
CMR21-025	Taxella gracilicaulis	Reunion	UM	Pointe au sel
CMR21-026	Taxella gracilicaulis	Reunion	UM	Pointe au sel
CMR21-091	Taxella gracilicaulis	Reunion	UM	Pointe au sel
CMR21-177	Taxella gracilicaulis	Reunion	UM	Baie de St-Leu
CMR21-198	Taxella gracilicaulis	Reunion	UM	Baie de St-Leu
CMR22-236	Taxella gracilicaulis	Reunion	LM	Baie de St-Leu
CMR22-237	Taxella gracilicaulis	Reunion	LM	Baie de St-Leu
CMR22-269	Taxella gracilicaulis	Reunion	LM	Baie de St-Leu
CMR23-802	Taxella gracilicaulis	Reunion	UM	Manapany
CMR23-K134	Taxella gracilicaulis	Reunion	UM	Nez du Pharaon 2
CMR23-K135	Taxella gracilicaulis	Reunion	UM	Nez du Pharaon 2
CMR23-K136	Taxella gracilicaulis	Reunion	UM	Nez du Pharaon 2
CMR23-K137	Taxella gracilicaulis	Reunion	UM	Nez du Pharaon 2
CMR23-K326	Taxella gracilicaulis	Reunion	UM	Marches de Poseidon
CMR23-K327	Taxella gracilicaulis	Reunion	UM	Marches de Poseidon
CMR23-K329	Taxella gracilicaulis	Reunion	UM	Marches de Poseidon
CMR23-K330	Taxella gracilicaulis	Reunion	UM	Marches de Poseidon
HMR-096	Taxella gracilicaulis	Reunion	LM	Sec Saint-Paul
HMR-097	Taxella gracilicaulis	Reunion	LM	Sec Saint-Paul
HMR-113	Taxella gracilicaulis	Reunion	LM	Sec Saint-Paul
HMR-141	Taxella gracilicaulis	Reunion	LM	Sec Saint-Paul
HMR-162	Taxella gracilicaulis	Reunion	LM	Sec Saint-Paul
HMR-193	Taxella gracilicaulis	Reunion	LM	Sec Saint-Paul
HMR-429	Taxella gracilicaulis	Reunion	LM	Baie de St-Leu
RUN21-013	Taxella gracilicaulis	Reunion	Eu	Cap La Houssaye
RUN22-289	Taxella gracilicaulis	Reunion	Eu	Boucan
RUN22-291	Taxella gracilicaulis	Reunion	Eu	Boucan
RUN22-292	Taxella gracilicaulis	Reunion	Eu	Boucan
RUN22-294	Taxella gracilicaulis	Reunion	Eu	Boucan
RUN22-639	Taxella gracilicaulis	Reunion	Eu	Manapany
RUN23-030	Taxella gracilicaulis	Reunion	Eu	Manapany
RUN23-031	Taxella gracilicaulis	Reunion	Eu	Manapany
RUN23-151	Taxella gracilicaulis	Reunion	Eu	Manapany
RUN23-169	Taxella gracilicaulis	Reunion	Eu	Manapany
RUN23-184	Taxella gracilicaulis	Reunion	Eu	Bosys Canyon (Nez)
RUN23-185	Taxella gracilicaulis	Reunion	Eu	Bosys Canyon (Nez)
RUN23-186	Taxella gracilicaulis	Reunion	Eu	Bosys Canyon (Nez)
RUN23-187	Taxella gracilicaulis	Reunion	Eu	Bosys Canyon (Nez)
RUN23-188	Taxella gracilicaulis	Reunion	Eu	Bosys Canyon (Nez)
RUN23-189	Taxella gracilicaulis	Reunion	Eu	Bosys Canyon (Nez)
RUN23-437	Taxella gracilicaulis	Reunion	Eu	Varangue
RUN23-445	Taxella gracilicaulis	Reunion	Eu	Cap La Houssaye
RUN23-446	Taxella gracilicaulis	Reunion	Eu	Cap La Houssaye
RUN23-447	Taxella gracilicaulis	Reunion	Eu	Cap La Houssaye
RUN23-448	Taxella gracilicaulis	Reunion	Eu	Cap La Houssaye
RUN23-525	Taxella gracilicaulis	Reunion	Eu	Sec Jaune
RUN23-664	Taxella gracilicaulis	Reunion	Eu	Manapany
RUN23-666	Taxella gracilicaulis	Reunion	Eu	Manapany
RUN23-737	Taxella gracilicaulis	Reunion	Eu	Manapany
RUN23-738	Taxella gracilicaulis	Reunion	Eu	Manapany
RUN23-739	Taxella gracilicaulis	Reunion	Eu	Manapany
RUN23-740	Taxella gracilicaulis	Reunion	Eu	Manapany
RUN23-741	Taxella gracilicaulis	Reunion	Eu	Manapany
RUN23-742	Taxella gracilicaulis	Reunion	Eu	Manapany
RUN23-743	Taxella gracilicaulis	Reunion	Eu	Manapany
RUN23-744	Taxella gracilicaulis	Reunion	Eu	Manapany
RUN23-745	Taxella gracilicaulis	Reunion	Eu	Manapany
RUN23-746	Taxella gracilicaulis	Reunion	Eu	Manapany
RUN23-747	Taxella gracilicaulis	Reunion	Eu	Manapany
RUN23-748	Taxella gracilicaulis	Reunion	Eu	Manapany
RUN23-749	Taxella gracilicaulis	Reunion	Eu	Manapany
RUN23-750	Taxella gracilicaulis	Reunion	Eu	Manapany
RUN23-751	Taxella gracilicaulis	Reunion	Eu	Manapany
RUN23-752	Taxella gracilicaulis	Reunion	Eu	Manapany
RUN23-753	Taxella gracilicaulis	Reunion	Eu	Manapany
RUN23-754	Taxella gracilicaulis	Reunion	Eu	Manapany
RUN23-755	Taxella gracilicaulis	Reunion	Eu	Manapany
CMM22-079	Zygophylax rufa	Mayotte	LM	Arche Iris Nord-Ouest
CMM22-097	Zygophylax rufa	Mayotte	LM	Arche Iris Nord-Ouest
CMM22-115	Zygophylax rufa	Mayotte	LM	Arche Iris Nord-Ouest
CMM22-116	Zygophylax rufa	Mayotte	LM	Arche Iris Nord-Ouest
CMM22-117	Zygophylax rufa	Mayotte	LM	Arche Iris Nord-Ouest
CMM22-118	Zygophylax rufa	Mayotte	LM	Arche Iris Nord-Ouest
CMM22-191	Zygophylax rufa	Mayotte	LM	Passe Bateau
CMM22-199	Zygophylax rufa	Mayotte	LM	Passe Bateau
CMM22-200	Zygophylax rufa	Mayotte	LM	Passe Bateau
CMM22-253	Zygophylax rufa	Mayotte	LM	Passe Saziley
CMM22-254	Zygophylax rufa	Mayotte	LM	Passe Saziley
CMM22-340	Zygophylax rufa	Mayotte	LM	Passe Boueni
CMM22-341	Zygophylax rufa	Mayotte	LM	Passe Boueni
CMM22-381	Zygophylax rufa	Mayotte	LM	Passe Boueni
CMM22-395.01	Zygophylax rufa	Mayotte	LM	Passe Boueni
CMM22-395.02	Zygophylax rufa	Mayotte	LM	Passe Boueni
CMM22-460.01	Zygophylax rufa	Mayotte	UM	Passe en S (Corcoma)
CMM22-473.01	Zygophylax rufa	Mayotte	UM	Passe en S (Corcoma)
CMM22-479.01	Zygophylax rufa	Mayotte	UM	Passe en S (Corcoma)
CMM22-479.02	Zygophylax rufa	Mayotte	UM	Passe en S (Corcoma)
CMM22-479.05	Zygophylax rufa	Mayotte	UM	Passe en S (Corcoma)
CMM22-485.01	Zygophylax rufa	Mayotte	UM	Passe en S (Corcoma)
MAY22-222	Zygophylax rufa	Mayotte	Eu	Passe Bateau
CMR21-003	Zygophylax rufa	Reunion	UM	Pointe au sel
CMR21-007	Zygophylax rufa	Reunion	UM	Pointe au sel
CMR21-008	Zygophylax rufa	Reunion	UM	Pointe au sel
CMR21-009	Zygophylax rufa	Reunion	UM	Pointe au sel
CMR21-010	Zygophylax rufa	Reunion	UM	Pointe au sel
CMR21-011	Zygophylax rufa	Reunion	UM	Pointe au sel
CMR21-012	Zygophylax rufa	Reunion	UM	Pointe au sel
CMR21-016	Zygophylax rufa	Reunion	UM	Pointe au sel
CMR21-038	Zygophylax rufa	Reunion	UM	Pointe au sel
CMR21-039	Zygophylax rufa	Reunion	UM	Pointe au sel
CMR21-050	Zygophylax rufa	Reunion	UM	Pointe au sel
CMR21-052	Zygophylax rufa	Reunion	UM	Pointe au sel
CMR21-062	Zygophylax rufa	Reunion	UM	Pointe au sel
CMR21-063	Zygophylax rufa	Reunion	UM	Pointe au sel
CMR21-075	Zygophylax rufa	Reunion	UM	Pointe au sel
CMR21-077	Zygophylax rufa	Reunion	UM	Pointe au sel
CMR21-090	Zygophylax rufa	Reunion	UM	Pointe au sel
CMR21-092	Zygophylax rufa	Reunion	UM	Pointe au sel
CMR21-096	Zygophylax rufa	Reunion	UM	Pointe au sel
CMR21-132	Zygophylax rufa	Reunion	UM	Pointe au sel
CMR21-138	Zygophylax rufa	Reunion	UM	Pointe au sel
CMR21-139	Zygophylax rufa	Reunion	UM	Pointe au sel
CMR21-144	Zygophylax rufa	Reunion	UM	Pointe au sel
CMR21-153	Zygophylax rufa	Reunion	UM	Baie de St-Leu
CMR21-158	Zygophylax rufa	Reunion	UM	Baie de St-Leu
CMR21-165	Zygophylax rufa	Reunion	UM	Baie de St-Leu
CMR21-167	Zygophylax rufa	Reunion	UM	Baie de St-Leu
CMR21-169	Zygophylax rufa	Reunion	UM	Baie de St-Leu
CMR21-172	Zygophylax rufa	Reunion	UM	Baie de St-Leu
CMR21-174	Zygophylax rufa	Reunion	UM	Baie de St-Leu
CMR21-176	Zygophylax rufa	Reunion	UM	Baie de St-Leu
CMR21-182	Zygophylax rufa	Reunion	UM	Baie de St-Leu
CMR21-194	Zygophylax rufa	Reunion	UM	Baie de St-Leu
CMR22-230	Zygophylax rufa	Reunion	LM	Baie de St-Leu
CMR22-233	Zygophylax rufa	Reunion	LM	Baie de St-Leu
CMR22-239	Zygophylax rufa	Reunion	LM	Baie de St-Leu
CMR22-242	Zygophylax rufa	Reunion	LM	Baie de St-Leu
CMR22-265	Zygophylax rufa	Reunion	LM	Baie de St-Leu
CMR22-274	Zygophylax rufa	Reunion	LM	Baie de St-Leu
CMR22-275	Zygophylax rufa	Reunion	LM	Baie de St-Leu
CMR22-313	Zygophylax rufa	Reunion	UM	Cap La Houssaye
CMR22-323	Zygophylax rufa	Reunion	LM	Baie de St-Leu
CMR22-324	Zygophylax rufa	Reunion	LM	Baie de St-Leu
CMR22-326	Zygophylax rufa	Reunion	LM	Baie de St-Leu
CMR22-327	Zygophylax rufa	Reunion	LM	Baie de St-Leu
CMR22-329	Zygophylax rufa	Reunion	LM	Baie de St-Leu
CMR22-380	Zygophylax rufa	Reunion	UM	Cap La Houssaye
CMR22-397	Zygophylax rufa	Reunion	UM	Cap La Houssaye
CMR22-440	Zygophylax rufa	Reunion	UM	Roche Merveilleuse
CMR22-469	Zygophylax rufa	Reunion	LM	La Marine St-Leu
CMR22-470	Zygophylax rufa	Reunion	LM	La Marine St-Leu
CMR22-471	Zygophylax rufa	Reunion	LM	La Marine St-Leu
CMR22-517	Zygophylax rufa	Reunion	LM	Cap La Houssaye
CMR22-518	Zygophylax rufa	Reunion	LM	Cap La Houssaye
CMR22-527	Zygophylax rufa	Reunion	LM	Cap La Houssaye
CMR22-534	Zygophylax rufa	Reunion	LM	Cap La Houssaye
CMR22-538	Zygophylax rufa	Reunion	LM	Cap La Houssaye
CMR22-541	Zygophylax rufa	Reunion	LM	Cap La Houssaye
CMR22-542	Zygophylax rufa	Reunion	LM	Cap La Houssaye
CMR22-561	Zygophylax rufa	Reunion	LM	Le Port (Est)
CMR22-562	Zygophylax rufa	Reunion	LM	Le Port (Est)
CMR22-573	Zygophylax rufa	Reunion	LM	Le Port (Est)
CMR22-681	Zygophylax rufa	Reunion	LM	Le Port (Ouest)
CMR22-696	Zygophylax rufa	Reunion	LM	Le Port (Ouest)
CMR22-698	Zygophylax rufa	Reunion	LM	Le Port (Ouest)
CMR22-712	Zygophylax rufa	Reunion	LM	Le Port (Ouest)
CMR22-724	Zygophylax rufa	Reunion	LM	Le Port (Ouest)
CMR22-728	Zygophylax rufa	Reunion	LM	Le Port (Ouest)
CMR22-729	Zygophylax rufa	Reunion	LM	Le Port (Ouest)
CMR22-735	Zygophylax rufa	Reunion	UM	Baie de Ste-Rose
CMR22-737	Zygophylax rufa	Reunion	UM	Baie de Ste-Rose
CMR22-738	Zygophylax rufa	Reunion	UM	Baie de Ste-Rose
CMR22-767	Zygophylax rufa	Reunion	UM	Baie de Ste-Rose
CMR22-768	Zygophylax rufa	Reunion	UM	Baie de Ste-Rose
CMR23-005	Zygophylax rufa	Reunion	UM	Baie de Ste-Rose
CMR23-006	Zygophylax rufa	Reunion	UM	Baie de Ste-Rose
CMR23-007	Zygophylax rufa	Reunion	UM	Baie de Ste-Rose
CMR23-008	Zygophylax rufa	Reunion	UM	Baie de Ste-Rose
CMR23-009	Zygophylax rufa	Reunion	UM	Baie de Ste-Rose
CMR23-010	Zygophylax rufa	Reunion	UM	Baie de Ste-Rose
CMR23-011	Zygophylax rufa	Reunion	UM	Baie de Ste-Rose
CMR23-013	Zygophylax rufa	Reunion	UM	Baie de Ste-Rose
CMR23-014	Zygophylax rufa	Reunion	UM	Baie de Ste-Rose
CMR23-015	Zygophylax rufa	Reunion	UM	Baie de Ste-Rose
CMR23-016	Zygophylax rufa	Reunion	UM	Baie de Ste-Rose
CMR23-017	Zygophylax rufa	Reunion	UM	Baie de Ste-Rose
CMR23-019	Zygophylax rufa	Reunion	UM	Baie de Ste-Rose
CMR23-038	Zygophylax rufa	Reunion	Eu	Baie de Ste-Rose
CMR23-039	Zygophylax rufa	Reunion	Eu	Baie de Ste-Rose
CMR23-040	Zygophylax rufa	Reunion	Eu	Baie de Ste-Rose
CMR23-041	Zygophylax rufa	Reunion	Eu	Baie de Ste-Rose
CMR23-042	Zygophylax rufa	Reunion	Eu	Baie de Ste-Rose
CMR23-043	Zygophylax rufa	Reunion	Eu	Baie de Ste-Rose
CMR23-044	Zygophylax rufa	Reunion	LM	Manapany
CMR23-068	Zygophylax rufa	Reunion	UM	Manapany
CMR23-069	Zygophylax rufa	Reunion	UM	Manapany
CMR23-070	Zygophylax rufa	Reunion	UM	Manapany
CMR23-071	Zygophylax rufa	Reunion	UM	Manapany
CMR23-072	Zygophylax rufa	Reunion	UM	Manapany
CMR23-100	Zygophylax rufa	Reunion	UM	Manapany
CMR23-101	Zygophylax rufa	Reunion	UM	Manapany
CMR23-102	Zygophylax rufa	Reunion	UM	Manapany
CMR23-156	Zygophylax rufa	Reunion	UM	Manapany
CMR23-157	Zygophylax rufa	Reunion	UM	Manapany
CMR23-158	Zygophylax rufa	Reunion	UM	Manapany
CMR23-159	Zygophylax rufa	Reunion	UM	Manapany
CMR23-160	Zygophylax rufa	Reunion	UM	Manapany
CMR23-161	Zygophylax rufa	Reunion	UM	Manapany
CMR23-162	Zygophylax rufa	Reunion	UM	Manapany
CMR23-163	Zygophylax rufa	Reunion	UM	Manapany
CMR23-164	Zygophylax rufa	Reunion	UM	Manapany
CMR23-165	Zygophylax rufa	Reunion	UM	Manapany
CMR23-166	Zygophylax rufa	Reunion	UM	Manapany
CMR23-167	Zygophylax rufa	Reunion	UM	Manapany
CMR23-168	Zygophylax rufa	Reunion	UM	Manapany
CMR23-169	Zygophylax rufa	Reunion	UM	Manapany
CMR23-170	Zygophylax rufa	Reunion	UM	Manapany
CMR23-171	Zygophylax rufa	Reunion	UM	Manapany
CMR23-172	Zygophylax rufa	Reunion	UM	Manapany
CMR23-232	Zygophylax rufa	Reunion	UM	Manapany
CMR23-279	Zygophylax rufa	Reunion	UM	Pointe au sel
CMR23-280	Zygophylax rufa	Reunion	UM	Pointe au sel
CMR23-351	Zygophylax rufa	Reunion	UM	Nez du Pharaon
CMR23-394	Zygophylax rufa	Reunion	LM	Baie de Ste-Rose
CMR23-396	Zygophylax rufa	Reunion	LM	Baie de Ste-Rose
CMR23-398	Zygophylax rufa	Reunion	LM	Baie de Ste-Rose
CMR23-411	Zygophylax rufa	Reunion	LM	Cap La Houssaye
CMR23-424	Zygophylax rufa	Reunion	LM	Cap La Houssaye
CMR23-426	Zygophylax rufa	Reunion	LM	Cap La Houssaye
CMR23-427	Zygophylax rufa	Reunion	LM	Cap La Houssaye
CMR23-429	Zygophylax rufa	Reunion	LM	Cap La Houssaye
CMR23-430	Zygophylax rufa	Reunion	LM	Cap La Houssaye
CMR23-482	Zygophylax rufa	Reunion	UM	Baie de Ste-Rose
CMR23-483	Zygophylax rufa	Reunion	UM	Baie de Ste-Rose
CMR23-484	Zygophylax rufa	Reunion	UM	Baie de Ste-Rose
CMR23-486	Zygophylax rufa	Reunion	UM	Baie de Ste-Rose
CMR23-487	Zygophylax rufa	Reunion	UM	Baie de Ste-Rose
CMR23-489	Zygophylax rufa	Reunion	UM	Baie de Ste-Rose
CMR23-495	Zygophylax rufa	Reunion	UM	Baie de Ste-Rose
CMR23-496	Zygophylax rufa	Reunion	UM	Baie de Ste-Rose
CMR23-497	Zygophylax rufa	Reunion	UM	Baie de Ste-Rose
CMR23-498	Zygophylax rufa	Reunion	UM	Baie de Ste-Rose
CMR23-499	Zygophylax rufa	Reunion	UM	Baie de Ste-Rose
CMR23-526	Zygophylax rufa	Reunion	UM	Nez du Pharaon 2
CMR23-527	Zygophylax rufa	Reunion	UM	Nez du Pharaon 2
CMR23-528	Zygophylax rufa	Reunion	UM	Nez du Pharaon 2
CMR23-533	Zygophylax rufa	Reunion	UM	Nez du Pharaon 2
CMR23-534	Zygophylax rufa	Reunion	UM	Nez du Pharaon 2
CMR23-589	Zygophylax rufa	Reunion	UM	Nez du Pharaon 2
CMR23-590	Zygophylax rufa	Reunion	UM	Nez du Pharaon 2
CMR23-620	Zygophylax rufa	Reunion	LM	Baie de Ste-Rose
CMR23-621	Zygophylax rufa	Reunion	LM	Baie de Ste-Rose
CMR23-624	Zygophylax rufa	Reunion	LM	Baie de Ste-Rose
CMR23-625	Zygophylax rufa	Reunion	LM	Baie de Ste-Rose
CMR23-628	Zygophylax rufa	Reunion	LM	Baie de Ste-Rose
CMR23-630	Zygophylax rufa	Reunion	LM	Baie de Ste-Rose
CMR23-631	Zygophylax rufa	Reunion	LM	Baie de Ste-Rose
CMR23-632	Zygophylax rufa	Reunion	LM	Baie de Ste-Rose
CMR23-641	Zygophylax rufa	Reunion	LM	Baie de Ste-Rose
CMR23-643	Zygophylax rufa	Reunion	LM	Roche Caesari
CMR23-644	Zygophylax rufa	Reunion	LM	Roche Caesari
CMR23-649	Zygophylax rufa	Reunion	LM	Roche Caesari
CMR23-651	Zygophylax rufa	Reunion	LM	Roche Caesari
CMR23-713	Zygophylax rufa	Reunion	UM	Roche Caesari
CMR23-714	Zygophylax rufa	Reunion	UM	Roche Caesari
CMR23-715	Zygophylax rufa	Reunion	UM	Roche Caesari
CMR23-716	Zygophylax rufa	Reunion	UM	Roche Caesari
CMR23-717	Zygophylax rufa	Reunion	UM	Roche Caesari
CMR23-719	Zygophylax rufa	Reunion	UM	Roche Caesari
CMR23-720	Zygophylax rufa	Reunion	UM	Roche Caesari
CMR23-721	Zygophylax rufa	Reunion	UM	Roche Caesari
CMR23-722	Zygophylax rufa	Reunion	UM	Roche Caesari
CMR23-723	Zygophylax rufa	Reunion	UM	Roche Caesari
CMR23-724	Zygophylax rufa	Reunion	UM	Roche Caesari
CMR23-725	Zygophylax rufa	Reunion	UM	Roche Caesari
CMR23-727	Zygophylax rufa	Reunion	UM	Roche Caesari
CMR23-728	Zygophylax rufa	Reunion	UM	Roche Caesari
CMR23-729	Zygophylax rufa	Reunion	UM	Roche Caesari
CMR23-730	Zygophylax rufa	Reunion	UM	Roche Caesari
CMR23-731	Zygophylax rufa	Reunion	UM	Roche Caesari
CMR23-732	Zygophylax rufa	Reunion	UM	Roche Caesari
CMR23-733	Zygophylax rufa	Reunion	UM	Roche Caesari
CMR23-734	Zygophylax rufa	Reunion	UM	Roche Caesari
CMR23-735	Zygophylax rufa	Reunion	UM	Roche Caesari
CMR23-736	Zygophylax rufa	Reunion	UM	Roche Caesari
CMR23-738	Zygophylax rufa	Reunion	UM	Roche Caesari
CMR23-739	Zygophylax rufa	Reunion	UM	Roche Caesari
CMR23-740	Zygophylax rufa	Reunion	UM	Roche Caesari
CMR23-750	Zygophylax rufa	Reunion	LM	Baie de Ste-Rose
CMR23-766	Zygophylax rufa	Reunion	LM	Baie de Ste-Rose
CMR23-776	Zygophylax rufa	Reunion	LM	Baie de Ste-Rose
CMR23-777	Zygophylax rufa	Reunion	LM	Baie de Ste-Rose
CMR23-778	Zygophylax rufa	Reunion	LM	Baie de Ste-Rose
CMR23-779	Zygophylax rufa	Reunion	LM	Baie de Ste-Rose
CMR23-784	Zygophylax rufa	Reunion	LM	Baie de Ste-Rose
CMR23-785	Zygophylax rufa	Reunion	LM	Baie de Ste-Rose
CMR23-786	Zygophylax rufa	Reunion	LM	Baie de Ste-Rose
CMR23-787	Zygophylax rufa	Reunion	LM	Baie de Ste-Rose
CMR23-800	Zygophylax rufa	Reunion	LM	Baie de Ste-Rose
CMR23-833	Zygophylax rufa	Reunion	UM	Manapany
CMR23-834	Zygophylax rufa	Reunion	UM	Manapany
CMR23-835	Zygophylax rufa	Reunion	UM	Manapany
CMR23-836	Zygophylax rufa	Reunion	UM	Manapany
CMR23-837	Zygophylax rufa	Reunion	UM	Manapany
CMR23-838	Zygophylax rufa	Reunion	UM	Manapany
CMR23-840	Zygophylax rufa	Reunion	UM	Manapany
CMR23-841	Zygophylax rufa	Reunion	UM	Manapany
CMR23-842	Zygophylax rufa	Reunion	UM	Manapany
CMR23-843	Zygophylax rufa	Reunion	UM	Manapany
CMR23-844	Zygophylax rufa	Reunion	UM	Manapany
CMR23-845	Zygophylax rufa	Reunion	UM	Manapany
CMR23-846	Zygophylax rufa	Reunion	UM	Manapany
CMR23-847	Zygophylax rufa	Reunion	UM	Manapany
CMR23-848	Zygophylax rufa	Reunion	UM	Manapany
CMR23-849	Zygophylax rufa	Reunion	UM	Manapany
CMR23-850	Zygophylax rufa	Reunion	UM	Manapany
CMR23-851	Zygophylax rufa	Reunion	UM	Manapany
CMR23-852	Zygophylax rufa	Reunion	UM	Manapany
CMR23-853	Zygophylax rufa	Reunion	UM	Manapany
CMR23-854	Zygophylax rufa	Reunion	UM	Manapany
CMR23-855	Zygophylax rufa	Reunion	UM	Manapany
CMR23-856	Zygophylax rufa	Reunion	UM	Manapany
CMR23-913	Zygophylax rufa	Reunion	UM	Manapany
CMR23-941	Zygophylax rufa	Reunion	LM	Manapany
CMR23-942	Zygophylax rufa	Reunion	LM	Manapany
CMR23-943	Zygophylax rufa	Reunion	LM	Manapany
CMR23-K020	Zygophylax rufa	Reunion	LM	Manapany
CMR23-K021	Zygophylax rufa	Reunion	LM	Manapany
CMR23-K022	Zygophylax rufa	Reunion	LM	Manapany
CMR23-K023	Zygophylax rufa	Reunion	LM	Manapany
CMR23-K024	Zygophylax rufa	Reunion	LM	Manapany
CMR23-K025	Zygophylax rufa	Reunion	LM	Manapany
CMR23-K026	Zygophylax rufa	Reunion	LM	Manapany
CMR23-K027	Zygophylax rufa	Reunion	LM	Manapany
CMR23-K028	Zygophylax rufa	Reunion	LM	Manapany
CMR23-K029	Zygophylax rufa	Reunion	LM	Manapany
CMR23-K030	Zygophylax rufa	Reunion	LM	Manapany
CMR23-K031	Zygophylax rufa	Reunion	LM	Manapany
CMR23-K032	Zygophylax rufa	Reunion	LM	Manapany
CMR23-K033	Zygophylax rufa	Reunion	LM	Manapany
CMR23-K035	Zygophylax rufa	Reunion	LM	Manapany
CMR23-K036	Zygophylax rufa	Reunion	LM	Manapany
CMR23-K037	Zygophylax rufa	Reunion	LM	Manapany
CMR23-K040	Zygophylax rufa	Reunion	LM	Manapany
CMR23-K041	Zygophylax rufa	Reunion	LM	Manapany
CMR23-K042	Zygophylax rufa	Reunion	LM	Manapany
CMR23-K043	Zygophylax rufa	Reunion	LM	Manapany
CMR23-K068	Zygophylax rufa	Reunion	LM	Baie de Ste-Rose
CMR23-K069	Zygophylax rufa	Reunion	LM	Baie de Ste-Rose
CMR23-K070	Zygophylax rufa	Reunion	LM	Baie de Ste-Rose
CMR23-K071	Zygophylax rufa	Reunion	LM	Baie de Ste-Rose
CMR23-K072	Zygophylax rufa	Reunion	LM	Baie de Ste-Rose
CMR23-K086	Zygophylax rufa	Reunion	LM	Baie de Ste-Rose
CMR23-K090	Zygophylax rufa	Reunion	LM	Baie de Ste-Rose
CMR23-K092	Zygophylax rufa	Reunion	LM	Baie de Ste-Rose
CMR23-K094	Zygophylax rufa	Reunion	LM	Baie de Ste-Rose
CMR23-K095	Zygophylax rufa	Reunion	LM	Baie de Ste-Rose
CMR23-K096	Zygophylax rufa	Reunion	LM	Baie de Ste-Rose
CMR23-K097	Zygophylax rufa	Reunion	LM	Baie de Ste-Rose
CMR23-K139	Zygophylax rufa	Reunion	UM	Nez du Pharaon 2
CMR23-K141	Zygophylax rufa	Reunion	UM	Nez du Pharaon 2
CMR23-K142	Zygophylax rufa	Reunion	UM	Nez du Pharaon 2
CMR23-K143	Zygophylax rufa	Reunion	UM	Nez du Pharaon 2
CMR23-K183	Zygophylax rufa	Reunion	UM	Nez du Pharaon 2
CMR23-K184	Zygophylax rufa	Reunion	UM	Nez du Pharaon 2
CMR23-K185	Zygophylax rufa	Reunion	UM	Nez du Pharaon 2
CMR23-K188	Zygophylax rufa	Reunion	UM	Nez du Pharaon 2
CMR23-K190	Zygophylax rufa	Reunion	UM	Nez du Pharaon 2
CMR23-K225	Zygophylax rufa	Reunion	UM	Baie de Ste-Rose
CMR23-K226	Zygophylax rufa	Reunion	UM	Baie de Ste-Rose
CMR23-K227	Zygophylax rufa	Reunion	UM	Baie de Ste-Rose
CMR23-K228	Zygophylax rufa	Reunion	UM	Baie de Ste-Rose
CMR23-K229	Zygophylax rufa	Reunion	UM	Baie de Ste-Rose
CMR23-K230	Zygophylax rufa	Reunion	UM	Baie de Ste-Rose
CMR23-K231	Zygophylax rufa	Reunion	UM	Baie de Ste-Rose
CMR23-K232	Zygophylax rufa	Reunion	UM	Baie de Ste-Rose
CMR23-K233	Zygophylax rufa	Reunion	UM	Baie de Ste-Rose
CMR23-K235	Zygophylax rufa	Reunion	UM	Baie de Ste-Rose
CMR23-K236	Zygophylax rufa	Reunion	UM	Baie de Ste-Rose
CMR23-K237	Zygophylax rufa	Reunion	UM	Baie de Ste-Rose
CMR23-K238	Zygophylax rufa	Reunion	UM	Baie de Ste-Rose
CMR23-K239	Zygophylax rufa	Reunion	UM	Baie de Ste-Rose
CMR23-K240	Zygophylax rufa	Reunion	UM	Baie de Ste-Rose
CMR23-K241	Zygophylax rufa	Reunion	UM	Baie de Ste-Rose
CMR23-K242	Zygophylax rufa	Reunion	UM	Baie de Ste-Rose
CMR23-K342	Zygophylax rufa	Reunion	UM	Marches de Poseidon
CMR23-K343	Zygophylax rufa	Reunion	UM	Marches de Poseidon
CMR23-K344	Zygophylax rufa	Reunion	UM	Marches de Poseidon
CMR23-K345	Zygophylax rufa	Reunion	UM	Marches de Poseidon
CMR23-K346	Zygophylax rufa	Reunion	UM	Marches de Poseidon
CMR23-K347	Zygophylax rufa	Reunion	UM	Marches de Poseidon
CMR23-K350	Zygophylax rufa	Reunion	UM	Marches de Poseidon
CMR23-K353	Zygophylax rufa	Reunion	UM	Marches de Poseidon
CMR23-K354	Zygophylax rufa	Reunion	UM	Marches de Poseidon
CMR23-K356	Zygophylax rufa	Reunion	UM	Marches de Poseidon
CMR23-K357	Zygophylax rufa	Reunion	UM	Marches de Poseidon
CMR23-K358	Zygophylax rufa	Reunion	UM	Marches de Poseidon
CMR23-K359	Zygophylax rufa	Reunion	UM	Marches de Poseidon
CMR23-K360	Zygophylax rufa	Reunion	UM	Marches de Poseidon
CMR23-K361	Zygophylax rufa	Reunion	UM	Marches de Poseidon
CMR23-K362	Zygophylax rufa	Reunion	UM	Marches de Poseidon
CMR23-K363	Zygophylax rufa	Reunion	UM	Marches de Poseidon
CMR23-K365	Zygophylax rufa	Reunion	UM	Marches de Poseidon
CMR23-K366	Zygophylax rufa	Reunion	UM	Marches de Poseidon
CMR23-K367	Zygophylax rufa	Reunion	UM	Marches de Poseidon
CMR23-K368	Zygophylax rufa	Reunion	UM	Marches de Poseidon
CMR23-K369	Zygophylax rufa	Reunion	UM	Marches de Poseidon
CMR23-K370	Zygophylax rufa	Reunion	UM	Marches de Poseidon
CMR23-K371	Zygophylax rufa	Reunion	UM	Marches de Poseidon
CMR23-K372	Zygophylax rufa	Reunion	UM	Marches de Poseidon
CMR23-K373	Zygophylax rufa	Reunion	UM	Marches de Poseidon
ECOM086	Zygophylax rufa	Reunion	LM	Le Port (Centre)
ECOM090	Zygophylax rufa	Reunion	LM	Le Port (Centre)
ECOM090.2	Zygophylax rufa	Reunion	LM	Le Port (Centre)
ECOM090.6	Zygophylax rufa	Reunion	LM	Le Port (Centre)
ECOM093	Zygophylax rufa	Reunion	LM	Le Port (Centre)
ECOM094	Zygophylax rufa	Reunion	LM	Le Port (Centre)
HMR-423	Zygophylax rufa	Reunion	LM	Baie de St-Leu
MR-413	Zygophylax rufa	Reunion	LM	Pointe au sel
RUN22-162	Zygophylax rufa	Reunion	Eu	Roche Caesari
RUN22-285	Zygophylax rufa	Reunion	Eu	Boucan
RUN22-676	Zygophylax rufa	Reunion	Eu	Boucan
RUN22-677	Zygophylax rufa	Reunion	Eu	Boucan
RUN22-678	Zygophylax rufa	Reunion	Eu	Boucan
RUN22-699	Zygophylax rufa	Reunion	Eu	Boucan
RUN22-700	Zygophylax rufa	Reunion	Eu	Boucan
RUN22-701	Zygophylax rufa	Reunion	Eu	Boucan
RUN22-703	Zygophylax rufa	Reunion	Eu	Boucan
RUN22-704	Zygophylax rufa	Reunion	Eu	Boucan
RUN22-730	Zygophylax rufa	Reunion	Eu	Boucan
RUN23-051	Zygophylax rufa	Reunion	Eu	Manapany
RUN23-052	Zygophylax rufa	Reunion	Eu	Manapany
RUN23-130	Zygophylax rufa	Reunion	Eu	Manapany
RUN23-265	Zygophylax rufa	Reunion	Eu	Baie de Ste-Rose
RUN23-266	Zygophylax rufa	Reunion	Eu	Baie de Ste-Rose
RUN23-267	Zygophylax rufa	Reunion	Eu	Baie de Ste-Rose
RUN23-268	Zygophylax rufa	Reunion	Eu	Baie de Ste-Rose
RUN23-269	Zygophylax rufa	Reunion	Eu	Baie de Ste-Rose
RUN23-270	Zygophylax rufa	Reunion	Eu	Baie de Ste-Rose
RUN23-271	Zygophylax rufa	Reunion	Eu	Baie de Ste-Rose
RUN23-272	Zygophylax rufa	Reunion	Eu	Baie de Ste-Rose
RUN23-273	Zygophylax rufa	Reunion	Eu	Baie de Ste-Rose
RUN23-274	Zygophylax rufa	Reunion	Eu	Baie de Ste-Rose
RUN23-275	Zygophylax rufa	Reunion	Eu	Baie de Ste-Rose
RUN23-277	Zygophylax rufa	Reunion	Eu	Baie de Ste-Rose
RUN23-278	Zygophylax rufa	Reunion	Eu	Baie de Ste-Rose
RUN23-279	Zygophylax rufa	Reunion	Eu	Baie de Ste-Rose
RUN23-290	Zygophylax rufa	Reunion	Eu	Baie de Ste-Rose
RUN23-291	Zygophylax rufa	Reunion	Eu	Baie de Ste-Rose
RUN23-292	Zygophylax rufa	Reunion	Eu	Baie de Ste-Rose
RUN23-293	Zygophylax rufa	Reunion	Eu	Baie de Ste-Rose
RUN23-294	Zygophylax rufa	Reunion	Eu	Baie de Ste-Rose
RUN23-295	Zygophylax rufa	Reunion	Eu	Baie de Ste-Rose
RUN23-296	Zygophylax rufa	Reunion	Eu	Baie de Ste-Rose
RUN23-297	Zygophylax rufa	Reunion	Eu	Baie de Ste-Rose
RUN23-298	Zygophylax rufa	Reunion	Eu	Baie de Ste-Rose
RUN23-398	Zygophylax rufa	Reunion	Eu	Grottes du portail
RUN23-553	Zygophylax rufa	Reunion	Eu	Houlographe
RUN23-554	Zygophylax rufa	Reunion	Eu	Houlographe
RUN23-639	Zygophylax rufa	Reunion	Eu	Roche Caesari
RUN23-640	Zygophylax rufa	Reunion	Eu	Roche Caesari
RUN23-662	Zygophylax rufa	Reunion	Eu	Manapany
RUN23-663	Zygophylax rufa	Reunion	Eu	Manapany
RUN23-729	Zygophylax rufa	Reunion	Eu	Manapany
RUN23-779	Zygophylax rufa	Reunion	Eu	Grottes du portail
RUN23-780	Zygophylax rufa	Reunion	Eu	Grottes du portail
RUN23-781	Zygophylax rufa	Reunion	Eu	Grottes du portail
RUN23-782	Zygophylax rufa	Reunion	Eu	Grottes du portail
RUN23-783	Zygophylax rufa	Reunion	Eu	Grottes du portail

## Sheet: MLG Lb
Ind	Lb_02		Lb_04		Lb_01		Lb_07		Lb_14		Lb_06		Lb_10		Lb_16
CMM22-022	127	129	168	156	102	102	239	245	254	258	208	208	152	152	293	295
CMM22-027	129	137	146	146	102	90	239	245	260	258	208	208	143	164	293	293
CMM22-047	125	127	160	162	102	90	239	239	244	258	208	208	152	152	293	293
CMM22-164	129	139	146	178	102	102	239	239	250	252	208	208	152	152	293	289
CMM22-165	129	129	146	178	102	90	239	239	250	252	208	208	152	152	293	289
CMM22-167	129	129	146	168	90	90	239	239	260	258	208	208	152	152	293	289
CMM22-168	129	139	150	178	102	102	239	239	252	258	208	208	152	143	293	289
CMM22-184	139	149	162	162	90	106	239	239	244	260	208	208	152	152	291	295
CMM22-203	129	129	150	208	102	90	239	239	258	258	208	208	152	164	293	293
CMM22-217	129	129	150	150	102	90	239	245	244	256	208	208	152	152	291	293
CMM22-219	129	129	150	208	102	90	239	239	244	246	208	208	143	143	291	293
CMM22-248	127	127	144	152	102	90	239	245	246	260	208	208	143	143	291	293
CMM22-249	127	127	148	214	90	106	239	245	244	258	208	208	152	152	291	295
CMM22-259	131	137	146	182	90	90	239	245	244	252	208	208	152	152	291	297
CMM22-260	131	137	146	146	90	90	239	245	244	252	208	208	152	152	291	297
CMM22-399.01	129	129	144	144	102	90	239	245	244	244	208	208	152	152	291	291
CMM22-435	123	129	146	146	102	90	0	0	244	244	0	0	152	152	0	0
CMM22-444.01	127	129	152	148	90	90	239	239	244	244	208	208	152	143	295	297
CMM22-444.03	129	129	172	194	102	90	239	245	248	248	208	208	152	164	291	293
CMM22-444.06	129	129	212	214	90	90	239	245	248	248	208	208	143	164	293	295
CMM22-461.05	127	129	160	170	102	90	245	248	244	248	208	208	152	152	293	293
CMM22-464.04	129	129	154	148	102	90	239	245	246	256	208	208	152	152	293	293
CMM22-475.04	129	129	148	148	102	90	239	239	244	260	208	208	152	152	293	293
CMM22-475.07	127	129	150	212	102	90	239	245	244	248	208	208	152	152	295	301
CMM22-480.03	127	129	146	146	102	102	239	245	248	262	208	208	152	140	293	293
CMM22-481.02	127	129	148	148	90	90	239	239	248	248	208	208	152	143	293	293
CMM22-481.05	127	129	228	230	90	90	239	239	248	248	208	208	152	143	293	293
CMM22-492.02	129	135	230	168	90	90	239	239	256	256	208	208	152	152	287	307
CMM22-495.04	127	129	146	146	102	106	239	245	244	244	208	208	152	143	293	293
CMR21-002	123	125	142	142	98	98	242	242	244	244	208	208	152	152	291	291
CMR21-093	123	125	142	146	98	102	242	242	244	258	208	208	152	152	291	291
CMR21-134	123	125	144	142	98	98	242	242	244	242	208	208	152	152	291	291
CMR22-227	123	125	146	154	98	98	239	239	244	246	208	208	152	152	291	293
CMR22-245	125	125	144	152	98	98	242	245	244	244	208	208	152	152	291	293
CMR22-246	123	125	142	146	98	102	242	242	244	246	208	208	152	152	291	291
CMR22-545	123	123	142	146	98	98	242	239	244	248	208	208	152	152	291	293
CMR22-565	123	123	154	140	98	106	242	242	244	246	208	208	152	152	291	291
CMR22-692	123	123	146	154	98	102	242	242	244	244	202	208	152	152	291	291
CMR22-706	123	123	146	146	98	98	242	242	246	250	202	208	152	155	291	291
CMR23-057	123	123	144	144	98	98	242	242	244	244	202	208	152	152	291	291
CMR23-091	123	123	142	142	98	98	242	242	244	246	208	208	152	155	291	291
CMR23-092	123	125	150	146	98	98	242	242	244	244	208	199	152	155	291	291
CMR23-097	123	125	144	142	98	98	242	239	244	244	208	208	152	152	291	291
CMR23-132	125	127	144	142	98	102	242	242	244	242	208	208	152	152	291	291
CMR23-184	123	125	142	142	98	98	242	239	246	242	208	208	152	152	291	291
CMR23-185	123	123	144	146	102	102	242	242	248	252	208	208	152	152	291	291
CMR23-186	123	125	146	148	98	98	242	245	244	248	208	208	152	152	291	291
CMR23-187	123	125	144	146	98	98	242	242	244	250	208	208	152	152	291	291
CMR23-188	123	125	146	140	98	98	239	239	244	244	208	208	152	152	291	291
CMR23-189	123	123	154	148	98	98	242	242	244	244	208	205	152	152	291	291
CMR23-190	123	123	144	142	98	98	242	242	244	244	202	202	152	155	291	293
CMR23-191	123	123	146	146	98	98	242	242	244	244	208	208	152	152	291	291
CMR23-192	123	123	142	146	98	102	242	242	244	248	208	208	152	152	291	291
CMR23-354	123	123	144	142	98	98	242	242	244	244	202	208	152	152	291	293
CMR23-356	123	123	146	146	98	98	242	242	244	242	208	208	152	152	291	291
CMR23-357	123	123	142	142	98	102	242	242	244	244	202	208	152	152	291	291
CMR23-358	123	123	144	142	98	98	242	239	244	244	208	208	152	152	291	293
CMR23-359	123	125	144	142	98	98	242	242	244	252	202	208	152	155	291	291
CMR23-360	123	123	144	146	98	102	242	242	244	244	202	208	152	152	291	293
CMR23-361	123	123	144	144	98	102	242	242	244	244	202	208	152	152	291	291
CMR23-362	123	123	144	142	102	102	242	242	244	244	202	208	152	152	291	291
CMR23-364	123	123	146	148	98	98	242	242	246	270	208	208	152	152	291	291
CMR23-365	123	123	146	146	98	102	242	239	244	264	202	208	152	152	291	291
CMR23-371	123	123	142	152	98	102	242	242	244	244	208	208	152	152	291	291
CMR23-374	123	125	142	142	98	98	239	239	244	246	202	208	152	152	291	291
CMR23-375	123	131	144	140	98	98	242	242	244	244	202	208	152	152	291	291
CMR23-379	123	125	144	142	98	98	242	242	244	244	202	202	152	152	291	293
CMR23-382	123	123	144	142	98	102	242	239	244	246	208	208	152	152	291	293
CMR23-383	123	123	146	146	98	98	242	242	244	246	202	202	152	152	291	291
CMR23-420	123	123	144	140	98	102	242	242	244	244	202	208	152	152	291	291
CMR23-433	123	125	144	146	98	98	242	242	244	248	208	208	152	152	291	291
CMR23-462	123	123	144	146	98	98	242	242	248	248	208	208	152	152	291	291
CMR23-541	123	123	144	144	98	98	242	242	244	244	202	202	152	152	291	293
CMR23-542	123	123	142	142	98	98	242	242	244	268	202	208	152	152	291	291
CMR23-544	123	123	142	142	98	102	242	242	244	244	202	208	152	152	291	289
CMR23-545	123	125	150	142	98	98	242	242	244	244	202	208	152	152	291	291
CMR23-549	123	123	142	142	98	98	242	242	244	242	202	208	152	155	291	291
CMR23-595	123	123	144	142	98	98	242	242	244	244	208	208	152	152	291	293
CMR23-596	123	125	144	150	98	102	242	242	244	270	208	208	152	152	291	291
CMR23-597	123	123	150	142	98	98	242	242	244	244	208	208	152	152	291	291
CMR23-598	123	125	144	142	98	98	242	242	244	244	202	208	152	152	291	291
CMR23-599	123	123	144	146	98	102	242	245	244	246	202	208	152	152	291	291
CMR23-907	125	127	144	142	98	102	242	242	244	246	208	208	152	152	291	291
CMR23-908	123	123	146	146	98	102	242	242	244	244	205	205	152	152	291	291
CMR23-909	123	123	142	142	98	98	242	239	244	244	202	208	152	152	291	289
CMR23-910	123	125	144	144	98	98	242	242	246	242	208	208	152	152	291	291
CMR23-911	125	125	144	142	98	98	242	242	244	246	202	208	152	152	291	291
CMR23-912	123	123	142	154	98	102	242	242	244	246	202	211	152	155	291	293
CMR23-948	123	123	144	140	98	106	242	242	244	244	208	208	152	155	291	291
CMR23-951	123	123	142	146	98	98	242	242	244	250	208	208	152	152	291	291
CMR23-976	123	123	142	142	98	102	242	242	244	242	208	208	152	152	291	291
CMR23-992	123	123	146	152	98	102	242	242	246	246	202	211	152	152	291	291
CMR23-997	123	123	150	140	98	102	242	242	244	250	208	199	152	152	291	291
CMR23-K403	123	123	144	142	102	102	242	242	244	246	208	208	152	155	291	291
CMR23-K408	123	123	142	148	98	102	242	242	244	246	202	208	152	152	291	291
CMR23-K412	123	123	144	144	98	102	242	245	242	242	208	208	152	152	291	291
CMR23-K422	123	123	144	146	98	98	242	242	242	248	202	208	152	152	291	291
CMR23-K432	123	123	144	142	102	102	242	242	248	248	208	208	152	161	291	291
CMR23-K435	123	125	144	142	98	102	242	242	244	246	208	208	152	152	291	291
MAY21-022	129	129	148	208	102	90	239	239	244	246	208	208	140	140	291	295
MAY21-061	129	129	220	166	102	90	239	239	260	258	208	208	152	152	297	297
MAY22-009	129	129	180	156	102	90	239	248	262	258	208	208	140	140	293	299
MAY22-029	129	129	172	172	102	90	239	239	256	252	208	205	152	143	291	295
MAY22-044	129	129	212	212	90	90	239	239	250	256	208	205	152	143	293	295
MAY22-051	129	131	148	148	102	90	239	239	244	260	208	208	152	143	293	289
MAY22-052	129	129	152	152	102	90	245	245	244	258	208	208	152	143	293	293
MAY22-053	127	129	146	162	102	90	248	248	248	248	208	208	152	143	295	295
MAY22-054	127	129	0	0	102	90	245	248	260	258	208	208	143	143	293	295
MAY22-055	127	129	146	162	102	90	0	0	248	248	208	208	152	143	295	295
MAY22-206	129	139	222	222	90	90	239	239	244	248	208	208	143	143	295	295
MAY22-216.01	129	129	144	156	102	90	239	239	256	260	208	208	152	152	295	295
MAY22-216.02	127	143	148	156	90	90	239	239	244	244	208	208	143	140	291	295
MAY22-229.01	129	129	144	146	102	90	239	248	244	260	208	208	152	152	295	289
MAY22-229.02	129	129	154	182	90	90	239	245	256	256	208	208	152	143	293	289
MAY22-230.01	127	129	200	238	90	90	239	248	248	260	208	208	152	143	291	291
MAY22-230.02	127	143	236	236	102	90	239	245	244	244	208	208	143	140	291	291
MAY22-235.02	129	129	144	144	98	102	239	239	256	260	208	205	152	152	295	297
MAY22-235.03	131	133	148	230	90	90	239	239	244	260	208	208	143	140	291	293
MAY22-239.14	129	129	232	234	98	90	239	239	242	256	208	208	152	152	293	287
MAY22-239.15	127	135	160	160	90	90	239	245	244	242	208	205	152	155	293	295
MAY22-241.13	127	129	144	218	90	90	239	239	244	242	208	208	152	143	291	295
MAY22-241.14	129	129	222	220	102	90	239	239	256	264	205	205	152	143	291	291
MAY22-241.15	127	129	150	150	102	90	239	239	256	256	208	208	152	143	293	295
MAY22-274.01	129	129	144	162	102	102	239	239	244	256	208	208	152	143	293	295
MAY22-274.02	129	129	154	154	102	90	239	239	244	256	208	205	152	143	291	293
MAY22-274.04	131	131	144	224	102	106	239	239	244	242	208	208	152	152	293	293
MAY22-274.05	127	129	220	220	90	90	239	239	246	256	208	208	152	152	293	295
MAY22-274.06	129	129	146	162	102	90	248	248	244	244	208	205	155	155	291	293
MAY22-274.07	129	129	234	234	102	90	239	239	244	256	208	205	152	152	293	293
MAY22-274.08	129	139	220	220	90	90	239	248	256	256	208	205	152	152	291	293
MAY22-274.10	129	129	162	162	102	90	239	239	256	262	205	205	152	152	293	295
MAY22-292	129	129	146	148	102	90	248	248	0	0	0	0	152	155	291	291
MAY22-297	127	129	144	144	90	90	248	248	0	0	208	208	152	155	0	0
MAY22-304	129	129	162	162	90	90	239	245	260	260	0	0	152	143	291	291
MAY22-325.01	129	129	148	148	102	90	239	248	244	248	208	208	152	152	291	293
MAY22-325.02	129	129	168	180	90	90	239	248	260	262	208	208	152	152	293	293
MAY22-337.01	127	129	0	0	90	90	239	248	246	250	208	208	152	164	293	293
MAY22-337.02	129	129	152	152	90	90	239	239	244	260	208	208	152	152	293	293
MAY22-347.01	129	129	168	168	90	90	239	239	256	256	208	208	152	152	293	293
MAY22-347.02	129	129	0	0	102	102	0	0	244	250	208	208	140	140	291	293
MAY22-347.10	129	129	172	168	90	90	239	248	244	246	208	208	152	152	291	293
MAY22-347.11	129	129	148	148	90	90	239	248	248	250	208	208	152	152	293	293
MAY22-347.15	129	129	148	156	90	90	239	239	244	248	208	208	152	152	295	295
MAY22-347.16	127	129	150	150	102	102	0	0	244	256	208	208	152	140	293	293
MAY22-347.17	127	129	146	160	102	90	0	0	244	248	208	208	152	143	293	293
MAY22-363.03	129	129	0	0	102	90	239	239	256	256	208	205	143	143	297	303
MAY22-363.04	127	129	214	214	90	90	239	239	256	256	205	205	152	152	297	287
MAY22-363.05	127	129	148	246	90	90	239	239	244	258	208	208	152	143	291	293
MAY22-363.06	127	131	230	196	102	90	239	239	260	252	208	208	152	143	291	295
MAY22-366.02	127	127	218	218	90	90	239	239	244	248	208	208	152	143	295	295
MAY22-399.01	129	129	160	158	102	102	239	239	244	246	205	205	152	152	295	297
MAY22-399.02	129	129	198	198	102	102	239	239	256	262	208	208	152	143	293	287
MR-312	123	123	144	142	98	102	242	242	244	244	202	208	152	152	291	293
MR-395	123	123	142	142	98	98	242	245	244	244	208	208	152	152	291	291
MR-507	123	123	146	146	98	98	242	239	244	244	202	208	152	152	291	291
MR-513	123	123	150	146	98	98	242	245	244	244	202	208	152	152	291	281
MR-517	123	123	144	142	98	98	242	242	244	244	208	208	152	152	291	291
RUN21-015	123	123	142	146	102	102	242	242	244	244	208	199	152	152	291	293
RUN22-226	123	125	142	142	98	102	242	239	244	244	208	208	152	152	0	0
RUN22-260	123	123	142	148	98	102	242	242	244	246	208	208	152	155	291	291
RUN22-262	123	125	146	148	98	98	242	245	244	244	202	202	152	152	291	291
RUN22-263	123	123	142	142	98	102	242	242	244	244	208	208	152	152	291	291
RUN22-264	123	125	142	146	98	102	242	242	244	244	208	208	152	155	291	291
RUN22-265	125	125	146	146	98	98	242	242	244	244	208	208	152	152	291	291
RUN22-266	123	125	142	148	98	102	239	245	244	244	208	208	152	152	291	291
RUN22-267	123	123	144	142	98	102	239	245	244	244	202	208	152	152	291	291
RUN22-268	123	125	146	146	98	98	242	245	244	246	208	208	152	152	291	291
RUN22-273	123	125	150	142	98	98	242	242	244	246	208	208	152	152	291	293
RUN22-274	123	125	142	146	98	102	242	239	244	246	208	208	152	155	291	293
RUN22-275	125	125	142	146	102	102	242	239	244	244	208	208	152	155	291	291
RUN22-276	123	125	146	146	98	102	242	245	244	244	208	208	152	152	291	293
RUN22-277	125	125	142	146	98	102	242	245	244	244	208	208	152	155	291	291
RUN22-278	123	125	144	142	98	102	242	242	244	244	208	208	152	152	291	293
RUN22-279	123	123	146	146	98	102	242	242	244	244	202	208	152	152	291	293
RUN22-282	125	125	146	146	98	102	242	242	244	246	208	208	152	152	291	291
RUN22-360	123	125	142	142	98	98	242	242	244	246	202	208	152	155	291	291
RUN22-361	123	125	142	142	98	98	242	242	244	244	202	208	152	152	291	291
RUN22-365	125	127	142	154	98	98	242	239	244	248	202	199	152	155	291	291
RUN22-366	123	123	152	160	98	98	242	242	244	244	208	208	152	155	291	291
RUN22-370	125	125	150	142	98	98	242	242	244	246	208	208	152	155	291	291
RUN22-371	125	125	142	146	98	98	242	245	244	244	208	208	152	152	291	291
RUN22-376	123	125	142	142	98	102	242	242	244	244	208	208	152	152	291	291
RUN22-377	123	125	142	146	98	102	242	242	244	244	202	202	152	152	291	291
RUN22-384	125	125	140	160	98	102	242	242	244	246	208	208	152	155	291	291
RUN22-385	123	125	146	148	98	102	242	242	244	244	202	208	152	152	291	293
RUN22-390	123	125	142	160	98	98	242	242	244	244	202	208	152	155	291	293
RUN22-409	123	125	144	154	98	98	242	245	244	244	202	202	152	152	291	291
RUN22-410	123	125	146	140	98	98	242	245	244	246	208	208	152	155	291	291
RUN22-475	123	125	142	142	98	102	242	239	244	244	208	208	152	152	291	291
RUN22-483	123	123	144	144	98	98	242	242	244	244	202	205	152	152	291	291
RUN22-484	123	123	146	140	98	98	242	239	244	244	202	202	152	152	291	291
RUN22-485	123	125	144	142	106	106	242	242	244	246	208	205	152	152	291	291
RUN22-486	123	125	142	140	98	102	242	242	244	244	202	199	152	152	291	291
RUN22-487	123	123	144	144	98	98	242	242	244	246	202	202	152	152	291	291
RUN22-488	123	125	142	146	98	98	242	242	246	246	202	202	152	152	291	291
RUN22-489	123	123	144	144	98	98	242	242	244	242	208	208	152	155	291	291
RUN22-509	123	125	144	142	98	98	242	242	244	244	208	208	152	152	291	291
RUN22-524	123	123	144	148	98	102	242	242	244	244	208	208	152	152	291	291
RUN22-543	123	123	142	148	102	102	242	242	246	246	202	208	152	152	291	291
RUN22-556	123	123	146	148	98	98	242	242	244	244	208	208	152	152	291	291
RUN22-562	123	123	146	146	98	98	242	242	248	248	208	208	152	152	291	291
RUN22-569	123	125	142	142	98	98	242	242	244	244	208	208	152	155	291	291
RUN22-575	123	125	144	146	98	98	242	242	244	244	208	208	152	152	291	291
RUN22-585	123	125	142	158	98	102	242	239	244	244	208	208	152	155	291	289
RUN22-596	123	123	146	140	98	98	242	242	244	244	202	208	152	152	291	291
RUN22-602	123	123	142	148	98	102	242	242	244	246	208	208	152	152	291	291
RUN22-659	123	123	142	142	98	106	242	242	244	244	208	208	152	152	291	293
RUN22-670	125	125	142	146	98	98	242	242	244	248	202	208	152	152	291	291
RUN22-671	123	125	142	142	98	98	242	242	244	244	208	211	152	152	291	291
RUN22-672	123	125	142	146	98	102	242	242	244	244	202	208	152	152	291	291
RUN22-692	123	123	142	140	98	98	242	242	244	244	202	211	152	155	291	291
RUN22-693	123	125	144	144	98	98	242	242	244	244	208	211	152	152	291	293
RUN22-706	123	123	144	142	98	98	242	239	244	246	202	208	152	152	291	291
RUN22-715	123	123	146	148	98	98	242	242	244	244	202	208	152	155	291	291
RUN22-725	123	125	150	132	98	102	242	242	244	248	208	208	152	155	291	291
RUN23-066	123	125	144	142	98	98	242	242	244	246	208	208	152	152	291	291
RUN23-068	123	123	146	148	98	102	242	242	244	246	208	208	152	152	291	291
RUN23-071	123	123	144	142	98	106	242	242	244	244	202	208	152	152	291	293
RUN23-076	123	123	140	140	98	106	239	239	244	246	208	208	152	152	291	291
RUN23-083	125	125	142	162	98	106	242	242	244	244	202	208	152	152	291	291
RUN23-112	123	125	142	142	98	106	242	239	244	244	208	208	152	152	291	291
RUN23-141	123	125	144	142	98	98	242	242	244	244	202	202	152	152	291	291
RUN23-145	123	123	144	144	102	102	242	242	244	246	208	208	152	152	291	291
RUN23-148	125	125	150	142	98	102	242	242	244	244	208	199	152	152	291	293
RUN23-164	123	125	144	144	98	98	242	242	244	244	202	208	152	152	291	291
RUN23-236	123	125	144	150	98	102	242	242	244	246	202	202	152	155	291	291
RUN23-238	123	123	144	144	98	98	242	242	242	248	208	208	152	152	291	291
RUN23-239	123	123	142	146	98	98	242	239	244	244	208	208	152	152	291	291
RUN23-240	123	123	144	144	98	102	242	242	250	250	208	208	152	152	291	291
RUN23-346	123	125	146	146	98	102	242	242	244	244	208	208	152	152	293	293
RUN23-347	123	123	142	146	98	102	242	242	244	244	202	208	152	152	291	291
RUN23-349	123	123	150	146	98	102	242	242	244	244	202	208	152	152	291	291
RUN23-384	123	125	142	146	98	102	242	242	244	248	208	208	152	155	291	291
RUN23-385	123	123	156	158	98	102	242	242	244	244	208	208	152	152	291	291
RUN23-429	125	125	144	144	102	106	242	242	244	244	208	205	152	152	291	291
RUN23-430	123	125	142	146	98	102	242	242	242	242	202	208	152	155	291	291
RUN23-431	123	127	144	142	98	102	242	242	246	254	208	208	152	152	291	291
RUN23-432	123	125	144	142	98	98	242	242	248	250	202	208	152	152	291	291
RUN23-433	123	123	142	146	98	106	242	242	244	244	202	208	152	152	291	293
RUN23-629	123	125	146	140	98	102	242	239	244	246	208	208	152	152	291	291
RUN23-688	123	123	144	150	98	98	242	242	246	242	202	208	152	152	291	293
RUN23-689	123	123	146	146	98	106	242	242	244	242	205	205	152	155	291	291
RUN23-691	123	123	142	146	102	106	242	242	244	242	205	205	152	152	291	291
RUN23-694	123	123	144	140	98	98	242	242	244	244	202	208	152	152	291	289
RUN23-767	123	123	144	148	98	102	242	242	246	246	208	211	152	155	291	291
RUN23-768	125	125	144	146	102	106	242	242	244	244	205	205	152	152	291	291
RUN23-784	123	123	144	146	98	98	242	245	244	244	208	211	152	152	291	291
RUN23-785	123	123	142	146	98	98	242	245	244	242	202	208	152	152	291	291

## Sheet: MLG Lp
Ind	Lp_26		Lp_37		Lp_01		Lp_18		Lp_39		Lp_40		Lp_08		Lp_15		Lp_34		Lp_02		Lp_23		Lp_16		Lp_14		Lp_21		Lp_27		Lp_04
CMM22-322	113	113	0	0	206	206	173	173	303	303	216	216	153	153	286	288	245	245	186	192	0	0	301	301	202	202	139	147	172	187	296	296
CMM22-449	113	115	0	0	214	216	173	182	303	301	216	216	153	153	288	296	245	245	192	192	0	0	301	291	202	202	139	139	187	175	292	292
CMM22-474.01	115	115	0	0	212	212	182	179	301	301	216	216	153	153	288	294	245	245	186	186	0	0	301	301	0	0	139	147	175	175	296	292
CMM22-474.02	115	115	0	0	214	208	179	179	303	301	216	216	153	153	294	294	245	245	186	192	0	0	301	303	202	204	137	137	172	208	296	296
CMM22-474.03	115	115	0	0	212	212	173	185	303	303	216	216	153	153	294	294	245	245	192	182	0	0	301	303	202	202	147	151	178	178	296	296
CMM22-474.04	115	115	0	0	214	208	173	179	303	303	216	216	0	0	288	294	245	245	186	192	0	0	291	305	202	202	139	139	187	208	296	292
CMM22-488.01	115	115	268	278	208	204	200	200	297	297	212	212	187	187	304	304	245	241	194	194	0	0	291	299	204	196	119	119	178	169	302	304
CMM22-488.02	0	0	268	278	208	204	200	200	297	297	212	212	187	187	304	304	245	241	194	194	0	0	291	299	204	196	0	0	178	169	302	304
CMM22-488.03	0	0	268	278	208	204	200	200	297	297	212	212	187	187	304	304	245	241	194	194	0	0	291	299	204	196	147	147	178	169	302	304
CMM22-488.04	109	109	268	278	208	204	200	200	297	297	212	212	187	187	304	304	245	241	194	194	0	0	291	299	204	196	119	119	178	169	302	304
CMM22-490.03	115	115	0	0	214	208	173	179	303	303	216	216	0	0	288	294	245	245	186	192	0	0	291	305	202	210	139	139	187	208	296	292
CMM22-490.06	115	91	0	0	214	208	173	179	303	303	216	216	0	0	288	294	245	245	186	192	0	0	291	305	202	210	139	139	187	208	296	292
CMM22-490.07	115	115	0	0	208	208	173	179	303	303	216	216	0	0	288	294	245	245	186	192	0	0	291	305	202	202	139	139	187	208	296	292
CMM22-490.08	115	115	0	0	208	208	173	179	303	303	216	216	0	0	288	294	245	245	186	192	0	0	291	305	192	192	139	139	187	208	292	292
CMR23-193	115	109	0	0	216	210	194	206	303	301	216	212	165	165	286	286	245	245	188	188	177	183	303	295	0	0	139	139	169	181	304	298
CMR23-344	115	115	0	0	210	210	200	206	303	301	216	216	165	165	286	282	245	245	196	196	177	177	305	297	210	210	147	147	181	181	262	266
CMR23-347	115	91	0	0	210	210	200	206	303	301	216	216	165	165	286	282	245	245	196	196	177	177	305	297	210	210	147	147	181	181	262	266
CMR23-349	115	107	0	0	210	210	173	173	303	303	216	212	165	165	282	282	245	245	188	196	177	198	299	297	210	210	147	147	181	181	298	264
CMR23-538	115	115	0	0	210	210	173	194	303	301	216	212	165	165	286	282	245	245	188	188	177	177	305	297	210	210	147	147	181	181	296	298
CMR23-606	115	115	0	0	210	210	206	203	303	301	216	216	165	165	286	282	245	245	196	196	177	177	305	297	210	210	147	147	181	181	262	266
CMR23-K169	115	107	0	0	210	210	173	173	303	303	216	212	165	165	282	282	245	245	188	196	177	198	299	297	210	210	147	147	181	181	298	266
CMR23-K171	115	115	0	0	210	210	200	206	303	301	216	216	165	165	286	282	245	245	196	196	177	177	0	0	0	0	147	147	181	181	262	266
CMR23-K196	115	107	0	0	210	210	173	173	303	303	216	212	165	165	282	282	245	245	188	196	177	198	299	297	0	0	147	147	181	181	298	264
CMR23-K377	109	107	0	0	210	210	194	206	303	301	216	216	165	165	286	282	245	245	188	188	177	201	303	297	210	210	147	133	181	181	298	306
MAY22-341.01	115	115	268	278	204	204	203	203	297	305	212	212	187	183	304	304	243	259	194	204	0	0	291	299	204	204	119	119	178	169	302	304
MAY22-341.02	115	115	268	282	206	186	200	206	297	309	212	212	187	183	304	304	243	239	194	188	0	0	299	299	202	202	151	151	178	178	302	304
MAY22-341.03	107	107	278	282	194	198	200	197	297	305	212	212	187	187	0	0	241	243	194	194	0	0	299	299	202	208	139	139	190	190	302	302
MAY22-341.04	0	0	268	282	206	206	200	206	297	309	212	212	187	187	304	306	241	239	188	188	0	0	299	299	202	196	0	0	178	190	302	302
MAY22-341.05	107	107	268	282	198	196	200	206	297	309	212	212	187	183	304	302	241	243	194	188	0	0	299	299	196	200	0	0	178	184	302	302
MAY22-341.06	113	109	268	282	206	206	200	215	297	309	212	212	187	187	304	304	243	239	194	188	177	183	299	299	202	208	0	0	190	190	302	302
MAY22-341.07	115	115	268	282	208	198	206	197	297	309	212	212	187	183	304	304	241	241	188	204	0	0	299	299	202	196	141	155	178	190	302	302
MAY22-341.08	109	109	268	268	206	186	200	203	297	297	212	212	187	183	304	304	243	259	194	194	0	0	291	299	202	208	137	149	178	190	302	304
MAY22-341.09	0	0	268	282	198	198	200	200	297	305	212	212	187	183	304	304	241	241	194	188	0	0	291	299	202	196	0	0	178	190	302	302
MAY22-341.10	107	117	278	282	204	204	200	209	297	297	212	212	187	183	302	302	243	239	194	194	0	0	299	299	202	200	0	0	169	184	304	304
MAY22-341.11	0	0	268	282	206	206	200	206	297	309	212	212	187	187	304	304	241	239	188	188	0	0	299	299	196	192	137	151	178	190	302	302
MAY22-341.12	0	0	278	282	194	198	200	197	297	305	212	212	187	187	0	0	241	243	194	194	0	0	299	299	202	208	0	0	190	190	302	302
MAY22-341.13	115	115	268	278	198	196	200	203	297	305	212	212	187	183	304	304	243	243	194	204	0	0	291	299	202	204	139	139	178	184	302	302
MAY22-341.14	0	0	268	282	208	198	206	197	297	309	212	212	187	183	304	304	241	241	188	204	0	0	301	301	202	196	0	0	178	190	304	304
MAY22-341.15	0	0	268	282	206	206	200	206	297	309	212	212	187	187	304	304	241	239	186	188	0	0	301	301	202	196	0	0	178	190	304	304
MAY22-341.16	0	0	268	268	186	198	200	200	297	297	212	212	187	183	304	304	241	243	194	188	0	0	301	291	196	208	0	0	178	190	304	306
MAY22-389	0	0	268	268	206	186	200	203	297	297	212	212	187	183	304	304	243	259	194	194	0	0	291	299	202	208	0	0	178	190	302	304
MAY22-400.04	117	117	268	278	198	196	200	203	297	297	212	212	183	179	296	298	245	245	188	204	0	0	299	299	204	204	139	151	178	190	302	302
MAY22-400.05	117	117	0	0	204	218	197	197	303	303	212	212	153	153	296	298	245	245	186	186	0	0	301	299	202	204	139	151	175	205	296	292
MAY22-400.06	115	117	268	282	208	198	200	206	297	309	212	212	187	183	304	304	241	241	188	204	0	0	299	299	202	196	139	151	172	178	296	302
MAY22-400.07	115	115	268	268	208	204	170	170	303	309	212	212	153	183	294	304	245	241	192	204	0	0	299	299	202	196	139	151	172	178	296	302
MAY22-400.08	115	117	268	282	208	198	200	206	297	309	212	212	187	183	304	304	241	241	188	204	0	0	299	299	202	196	139	151	178	190	302	302
MAY22-400.09	0	0	268	278	204	194	182	206	297	307	212	212	187	183	304	300	241	241	194	188	0	0	299	299	202	196	139	151	172	184	304	304
MOA22-006	0	0	0	0	0	0	160	181	310	328	215	215	151	151	304	304	241	243	184	184	177	177	305	309	212	214	0	0	178	178	302	302
MOA22-007	0	0	0	0	0	0	160	181	310	310	215	215	151	151	304	280	247	253	186	184	177	177	305	309	210	212	0	0	178	178	304	290
MOA22-009	0	0	0	0	0	0	160	160	310	310	215	211	151	151	0	0	243	251	184	184	177	177	307	313	210	212	0	0	178	178	304	294
MOA22-010	0	0	0	0	0	0	160	181	294	320	211	211	165	151	304	304	247	253	182	184	177	177	299	309	210	212	0	0	208	178	290	290
MOA22-012	0	0	0	0	0	0	160	160	308	312	215	215	165	151	304	304	243	255	182	184	177	177	309	307	210	218	0	0	178	178	296	294
MOA22-013	0	0	0	0	0	0	160	181	310	310	215	215	151	151	280	280	247	253	186	184	177	177	305	309	210	212	0	0	178	178	304	290
MOA22-015	0	0	0	0	0	0	160	172	310	308	215	211	151	151	280	280	241	247	186	184	177	177	305	315	210	212	0	0	178	178	304	304
MOA22-016	0	0	0	0	0	0	172	166	308	322	215	215	151	151	304	280	243	253	186	184	177	177	305	305	212	214	0	0	208	178	290	290
MOA22-018	0	0	0	0	0	0	160	160	310	320	215	215	151	151	0	0	247	253	182	184	177	177	309	309	210	214	0	0	178	178	238	238
MOA22-019	0	0	0	0	0	0	160	175	296	296	215	215	153	153	0	0	243	237	186	184	177	177	307	307	210	214	0	0	178	178	290	290
MOA22-020	0	0	0	0	0	0	160	160	294	296	215	215	165	165	0	0	243	249	186	184	177	177	303	303	210	210	0	0	178	178	290	290
MOA22-021	0	0	0	0	0	0	160	160	296	296	215	215	153	153	0	0	243	237	186	184	177	177	303	307	210	210	0	0	178	178	290	290
MOA22-022	0	0	0	0	0	0	160	160	296	292	215	215	151	127	280	280	237	249	186	186	177	177	309	307	210	210	0	0	178	178	290	290
MOA22-024	0	0	0	0	0	0	160	175	296	292	215	215	151	141	280	280	237	237	186	186	177	177	299	307	210	210	0	0	178	178	290	290
MOA22-025	0	0	0	0	0	0	160	160	296	296	215	215	151	141	304	280	243	237	186	184	177	177	303	307	210	210	0	0	178	178	290	290
MOA22-027	0	0	0	0	0	0	160	181	310	328	215	215	151	141	304	280	241	243	184	184	177	177	305	309	212	214	0	0	178	178	302	290
MOA22-028	0	0	0	0	0	0	160	160	294	294	215	215	151	141	280	280	243	243	186	184	177	171	299	307	210	210	0	0	178	178	290	290
MOA22-030	0	0	0	0	0	0	160	175	294	296	215	215	151	141	280	280	249	249	186	184	177	177	303	303	210	210	0	0	178	178	290	290
MOA22-031	0	0	0	0	0	0	160	160	310	312	215	215	151	151	0	0	241	253	182	184	177	177	307	307	210	218	0	0	208	178	290	294
MOA22-032	0	0	0	0	227	227	160	172	294	292	215	215	151	151	0	0	243	249	186	186	177	177	0	0	210	210	0	0	178	211	290	290
MOA22-033	0	0	0	0	227	227	160	175	294	296	215	215	153	153	288	290	241	249	186	186	177	177	303	311	210	210	0	0	178	178	290	290
MOA22-034	0	0	0	0	0	0	160	160	308	308	215	215	153	151	280	280	247	261	184	184	177	177	305	309	210	218	0	0	178	178	304	294
MOA22-036	0	0	0	0	227	227	160	175	294	296	215	215	153	165	280	280	241	249	186	186	177	177	303	311	210	210	0	0	178	178	290	290
MOA22-037	0	0	0	0	0	0	160	160	296	292	215	215	141	141	304	280	243	249	186	184	177	171	307	311	210	210	0	0	178	178	290	290
MOA22-046	0	0	0	0	0	0	160	175	294	296	215	215	153	153	0	0	243	255	188	184	177	177	313	311	210	210	0	0	178	178	0	0
MOA22-047	0	0	0	0	0	0	160	160	294	308	215	215	153	153	304	280	0	0	188	188	177	177	305	317	210	210	0	0	178	178	290	290
MOA22-049	0	0	0	0	0	0	160	160	294	294	215	215	153	153	0	0	243	249	192	184	177	177	309	315	210	210	0	0	178	166	290	290
MOA22-050	0	0	0	0	0	0	160	160	296	296	215	215	153	153	304	304	247	253	184	190	177	177	303	311	210	210	0	0	178	178	290	290
MOA22-053	0	0	0	0	0	0	178	187	296	296	215	215	153	153	0	0	249	249	186	184	177	177	307	311	210	210	0	0	178	178	290	290
MOA22-054	0	0	0	0	0	0	160	160	296	326	215	215	0	0	0	0	243	249	184	184	177	177	301	303	210	210	0	0	178	178	290	290
MOA22-057	0	0	0	0	227	227	181	190	310	294	215	215	0	0	304	280	243	251	182	184	177	177	303	305	210	210	0	0	178	166	290	290
MOA22-058	0	0	0	0	0	0	160	160	310	296	215	215	0	0	304	280	243	237	186	188	177	177	309	313	210	210	0	0	178	178	290	290
MOA22-069	0	0	0	0	227	227	160	190	294	296	215	219	151	141	304	280	243	249	186	184	177	177	303	303	210	210	0	0	178	178	290	290
MOA22-070	0	0	0	0	227	227	160	160	296	296	215	215	151	151	0	0	243	253	182	188	177	177	303	315	210	210	0	0	178	178	0	0
MOA22-072	0	0	0	0	0	0	160	160	294	300	215	215	109	109	280	280	243	243	184	184	177	177	309	311	210	210	0	0	178	178	290	290
MOA22-073	0	0	0	0	0	0	160	160	296	296	215	215	151	151	304	280	243	257	188	184	177	177	311	311	210	210	0	0	178	178	290	290
MOA22-075	0	0	0	0	227	227	160	181	294	294	215	215	151	141	304	280	243	243	194	184	177	177	303	311	210	210	0	0	178	178	290	290
MOA22-076	0	0	0	0	0	0	160	181	294	294	215	215	141	141	304	280	249	249	186	188	177	177	315	315	210	210	0	0	178	178	290	290
MOA22-078	0	0	0	0	227	227	160	181	296	336	215	215	153	153	304	280	249	249	186	184	177	177	303	307	210	210	0	0	178	178	290	290
MOA22-079	0	0	0	0	0	0	160	160	308	300	215	215	153	165	304	280	247	253	182	188	177	177	311	311	210	210	0	0	178	178	290	290
MOA22-086	0	0	0	0	227	227	160	172	310	296	215	211	151	151	0	0	241	257	186	182	177	177	303	305	210	214	0	0	178	178	290	290
MOA22-087	0	0	0	0	0	0	160	160	294	296	215	215	153	153	304	280	253	251	182	184	177	177	303	311	210	210	0	0	178	178	290	290
MOA22-089	0	0	0	0	0	0	160	160	310	294	215	215	109	109	304	280	257	257	188	184	177	177	309	309	210	210	0	0	178	178	290	290
MOA22-091	0	0	0	0	0	0	160	181	296	298	215	215	0	0	304	280	253	253	186	194	177	177	307	307	210	210	0	0	178	178	290	290
MOA22-092	0	0	0	0	0	0	160	181	294	294	215	211	109	109	304	280	243	253	184	184	177	177	301	311	210	212	0	0	178	178	290	290
MOA22-094	0	0	0	0	0	0	160	178	292	324	215	215	153	153	304	280	243	249	188	184	177	177	303	313	210	210	0	0	178	178	290	300
MOA22-096	0	0	0	0	227	227	160	175	310	296	215	215	153	153	304	280	243	249	194	184	177	177	309	311	210	210	0	0	178	178	290	290
MOA22-097	0	0	0	0	0	0	160	181	296	324	215	215	151	151	304	280	251	257	182	180	177	177	303	311	210	210	0	0	178	178	290	290
RUN22-229	115	109	0	0	210	218	200	200	303	301	216	212	165	165	286	286	245	245	188	188	177	183	305	297	0	0	139	139	169	181	304	298
RUN22-231	115	115	0	0	0	0	173	209	303	301	216	216	165	165	286	282	245	245	188	198	177	177	303	297	210	210	139	139	181	181	296	296
RUN22-234	115	115	0	0	210	210	173	203	303	301	216	212	165	165	286	286	245	245	188	198	177	177	297	297	210	210	147	147	181	181	296	296
RUN22-235	115	109	0	0	216	210	209	209	303	301	216	212	165	165	286	282	245	245	194	194	177	183	295	297	210	210	147	133	169	181	296	304
RUN22-237	115	115	0	0	210	210	173	203	303	301	216	216	165	165	286	282	245	245	188	188	177	177	303	297	210	210	133	133	169	181	296	262
RUN22-239	115	109	0	0	210	218	200	200	303	301	216	212	165	165	286	286	245	245	188	188	177	183	305	295	0	0	139	139	169	181	304	298
RUN22-241	115	115	0	0	210	210	173	203	303	301	216	212	165	165	286	286	245	245	188	198	177	177	299	299	210	210	147	147	181	181	298	298
RUN22-329	115	109	0	0	0	0	206	206	303	301	216	212	165	165	286	282	245	245	194	194	177	183	295	297	210	210	147	133	169	181	296	304
RUN22-330	115	115	0	0	216	216	206	212	303	301	212	212	165	165	286	286	245	245	188	188	177	177	295	297	0	0	147	147	181	181	296	304
RUN22-685	115	109	0	0	210	210	200	209	303	301	216	212	165	165	286	286	245	245	188	188	177	183	305	297	0	0	139	139	169	181	304	298
RUN22-696	115	109	0	0	210	218	200	209	303	301	216	212	165	165	286	286	245	245	188	188	177	183	305	295	0	0	139	139	181	181	304	298
RUN22-707	115	115	0	0	210	210	173	206	303	301	216	216	165	165	282	282	245	245	188	188	177	177	303	295	210	210	147	147	169	181	296	262
RUN22-711	115	109	0	0	210	210	173	215	303	303	212	212	165	165	286	282	245	245	188	188	0	0	305	299	210	210	133	133	181	181	296	298
RUN22-717	115	115	0	0	216	210	173	200	303	303	212	212	165	165	286	282	245	245	194	194	177	183	303	297	210	210	133	133	169	181	298	262
RUN22-726	115	115	0	0	210	210	209	209	301	301	212	212	165	165	286	286	245	245	196	196	177	183	303	295	0	0	147	133	181	181	298	300
RUN22-734	115	115	0	0	210	210	215	209	301	301	212	212	165	165	286	286	245	245	196	196	177	183	303	295	0	0	147	133	181	181	296	298
RUN23-089	115	109	0	0	216	210	194	206	303	301	216	212	165	165	286	286	245	245	188	188	177	183	305	295	0	0	139	139	169	181	304	298
RUN23-090	115	109	0	0	216	210	206	203	303	301	216	212	165	165	286	282	245	245	198	198	177	183	295	297	210	210	147	133	169	181	296	304
RUN23-091	115	109	0	0	216	210	194	206	303	301	216	212	165	165	288	288	245	245	188	188	177	183	303	295	0	0	139	139	169	181	304	298
RUN23-132	115	91	0	0	210	210	200	230	303	301	212	212	165	165	282	282	245	245	0	0	177	177	299	295	210	212	147	147	172	181	304	262
RUN23-193	115	109	0	0	210	218	194	212	303	301	216	212	165	165	286	286	245	245	188	188	177	183	303	295	0	0	139	139	169	181	304	298
RUN23-241	115	115	0	0	216	210	173	224	303	303	212	212	165	165	286	286	245	245	188	198	177	198	303	303	0	0	133	133	181	181	296	262
RUN23-242	115	115	0	0	216	210	173	233	303	303	212	212	165	165	286	286	245	245	194	188	177	198	303	303	0	0	133	133	181	181	296	262
RUN23-243	115	107	0	0	210	210	173	215	303	301	216	212	165	165	282	282	245	245	188	188	177	198	303	297	212	212	133	133	169	181	298	262
RUN23-246	115	115	0	0	210	218	173	233	303	303	212	212	165	165	286	286	245	245	194	188	177	198	303	303	0	0	133	133	181	181	296	262
RUN23-379	115	91	0	0	216	210	173	224	303	303	212	212	165	165	286	286	245	245	188	198	177	201	303	303	0	0	133	133	181	181	296	262
RUN23-415	115	115	0	0	216	210	173	221	303	303	212	212	165	165	286	286	245	245	188	198	177	198	303	303	0	0	133	133	181	181	296	264
RUN23-418	107	131	0	0	216	210	212	176	303	301	212	212	165	165	0	0	245	245	188	188	0	0	295	297	210	210	133	133	172	181	296	298
RUN23-518	115	109	0	0	210	210	182	200	303	301	212	212	165	165	286	282	245	245	194	188	177	180	295	297	210	210	133	133	181	181	298	262
RUN23-579	115	115	0	0	216	218	173	206	303	301	216	216	165	165	286	286	245	245	188	188	177	177	303	297	214	214	147	147	181	181	304	298
RUN23-628	115	109	0	0	210	210	194	194	303	301	216	212	165	165	286	286	245	245	188	188	177	183	303	295	0	0	139	139	169	181	304	298

## Sheet: MLG Mp
Ind	Mp_09		Mp_11		Mp_03		Mp_15		Mp_17		Mp_04		Mp_14		Mp_06		Mp_05		Mp_02		Mp_07		Mp_10		Mp_12		Mp_16		Mp_23
CMM22-S-061	0	0	276	276	146	146	193	193	120	120	141	141	163	163	292	292	215	235	103	103	125	125	242	242	0	0	200	200	149	149
CMM22-399.01	169	165	0	0	141	141	184	184	117	117	149	140	151	151	298	298	234	226	92	92	0	0	251	251	0	0	197	197	122	119
CMR21-014	169	169	280	280	140	140	190	205	116	116	138	138	163	163	292	292	234	221	107	92	143	139	242	319	164	144	197	197	128	125
CMR21-031	169	174	280	280	140	140	190	190	116	116	149	149	163	169	292	292	215	234	92	92	139	149	235	301	152	152	197	197	128	125
CMR21-071	174	167	280	280	152	140	190	190	116	116	138	149	163	163	292	292	215	234	107	92	143	139	301	291	140	140	197	197	128	134
CMR21-083	169	174	280	280	140	140	190	205	116	116	149	137	169	169	292	292	215	234	92	92	139	139	301	301	0	0	197	206	128	128
CMR21-137	169	167	0	0	134	140	190	205	116	118	149	141	169	181	292	292	215	234	107	92	139	125	248	248	0	0	197	206	128	134
CMR22-212	169	174	280	280	152	152	190	205	116	116	137	137	163	163	292	292	215	234	92	92	139	139	319	291	140	140	197	197	128	128
CMR22-222	169	174	280	280	152	140	190	205	116	116	137	137	163	181	301	301	215	234	92	92	139	137	242	310	168	148	197	197	128	134
CMR22-224	169	174	280	280	152	140	190	205	116	116	137	137	163	181	301	301	215	234	92	92	139	139	242	310	168	148	197	197	128	134
CMR22-232	0	0	280	280	140	140	190	190	116	116	138	149	163	163	292	292	0	0	92	92	143	139	235	319	152	152	197	197	131	137
CMR22-241	169	174	280	280	140	140	190	190	116	116	149	149	163	163	292	295	215	234	92	92	139	147	235	301	128	128	197	197	128	128
CMR22-244	169	174	280	280	140	161	190	190	116	116	137	137	163	163	292	292	215	234	92	92	139	139	235	235	172	172	197	197	128	128
CMR22-247	169	174	280	280	140	140	190	190	116	116	138	137	163	163	292	292	215	234	92	92	139	159	235	301	160	176	197	197	128	131
CMR22-272	0	0	280	280	140	140	190	190	116	128	137	137	163	163	292	292	215	234	92	92	139	141	235	235	164	164	197	197	134	143
CMR22-285	169	169	280	280	140	140	190	190	116	116	138	137	163	163	292	292	0	0	92	92	139	137	319	328	136	136	197	197	128	128
CMR22-291	169	169	280	280	140	140	190	190	116	190	138	137	163	163	292	292	0	0	92	92	139	139	235	301	168	168	197	197	128	128
CMR22-293	0	0	280	280	140	140	190	190	116	116	138	137	163	163	292	292	0	0	92	92	139	139	235	301	168	168	197	197	128	128
CMR22-357	169	174	280	280	140	155	190	190	116	116	149	149	163	163	292	292	215	234	92	92	143	139	235	235	164	164	197	197	128	134
CMR22-445	0	0	280	280	152	140	190	190	116	116	138	149	169	169	292	292	215	234	92	92	139	139	235	301	144	144	197	197	128	128
CMR22-452	169	169	280	280	140	140	190	193	116	116	137	137	163	163	292	292	215	234	92	92	139	139	310	319	128	164	197	197	128	128
CMR22-456	169	169	280	280	140	155	205	193	116	118	149	137	163	169	292	304	215	234	107	92	139	139	310	301	0	0	197	197	0	0
CMR23-104	0	0	280	280	140	140	190	190	116	116	149	137	169	187	292	292	215	234	92	92	143	139	301	301	172	172	197	197	128	128
CMR23-176	0	0	280	280	152	155	190	190	116	116	149	137	163	166	292	292	215	234	92	92	139	139	235	319	160	160	197	197	128	128
CMR23-177	0	0	0	0	134	140	196	205	116	118	138	149	163	181	292	310	215	235	107	92	139	139	242	248	156	156	197	197	134	146
CMR23-178	0	0	280	280	140	155	190	190	116	116	138	149	163	163	292	292	215	234	92	92	139	135	235	242	0	0	197	197	128	128
CMR23-179	0	0	280	280	152	140	205	244	116	116	149	137	163	166	292	292	215	234	107	92	139	139	235	291	156	156	197	197	140	137
CMR23-180	0	0	280	280	152	155	190	244	116	116	149	137	163	163	292	292	215	234	92	92	139	139	235	264	0	0	197	197	128	128
CMR23-181	174	167	280	280	140	155	190	190	116	116	149	137	163	169	292	292	215	234	92	92	143	139	235	235	176	176	197	197	128	134
CMR23-182	0	0	280	280	140	155	190	205	116	116	137	137	163	169	292	292	215	234	92	92	143	147	235	264	128	128	197	197	134	143
CMR23-283	169	174	280	280	140	140	208	208	116	116	149	149	163	163	292	292	0	0	92	92	139	135	301	248	192	192	197	197	128	125
CMR23-286	0	0	280	280	152	152	190	208	116	116	149	149	163	163	292	292	215	234	92	92	137	137	242	301	135	135	197	197	128	125
CMR23-289	0	0	280	280	140	155	190	205	116	116	149	137	163	187	292	292	215	234	92	92	139	137	235	248	128	128	197	197	128	128
CMR23-291	169	174	280	280	140	140	190	190	116	116	138	149	163	169	292	292	215	234	92	92	139	139	310	291	176	176	197	197	128	134
CMR23-292	0	0	280	280	152	140	190	190	116	116	149	137	163	163	292	292	215	234	92	92	139	137	235	310	128	128	197	197	128	134
CMR23-295	167	167	280	280	152	140	190	190	116	126	149	137	163	163	292	292	0	0	92	92	137	141	235	328	0	0	197	197	134	125
CMR23-298	174	167	280	280	152	152	190	205	116	112	149	137	163	187	292	292	215	234	92	92	143	143	235	291	128	128	197	197	128	128
CMR23-342	0	0	280	280	134	140	190	190	116	116	138	149	163	172	292	292	215	234	107	92	139	139	319	301	168	168	197	197	128	128
CMR23-343	169	174	280	280	152	140	190	190	116	116	138	138	163	169	292	292	215	234	92	92	143	139	242	310	172	192	197	197	128	128
CMR23-863	0	0	280	280	152	140	190	190	116	116	138	149	163	163	292	292	215	234	92	92	139	139	319	301	168	172	197	197	128	134
CMR23-864	174	167	280	280	152	140	190	190	116	116	149	137	163	181	292	292	215	234	92	92	143	139	235	301	164	164	197	200	128	113
CMR23-865	0	0	280	280	140	140	190	190	116	116	149	149	163	163	292	292	0	0	92	92	139	139	235	282	168	168	197	200	128	128
CMR23-866	0	0	280	280	140	140	190	190	116	116	149	137	169	169	292	295	0	0	92	92	143	139	301	282	172	148	197	197	128	128
CMR23-867	0	0	280	280	140	140	190	190	116	116	149	149	163	163	292	292	0	0	92	92	143	139	235	282	168	168	197	200	128	128
CMR23-868	0	0	0	0	146	158	190	208	116	118	138	137	163	163	292	304	0	0	107	92	139	139	242	310	144	144	197	197	128	134
CMR23-869	169	175	0	0	140	146	190	196	118	128	138	149	163	163	292	304	0	0	107	92	139	139	235	242	144	144	197	197	134	125
CMR23-870	169	174	276	276	152	146	190	202	116	118	138	149	163	163	292	304	0	0	107	92	139	139	242	310	140	140	197	197	128	134
CMR23-931	0	0	280	280	140	155	190	205	116	128	149	149	163	163	292	292	215	234	92	92	143	137	235	235	128	128	197	197	128	134
CMR23-932	169	174	280	280	152	140	190	205	116	116	138	149	163	169	292	292	0	0	92	92	143	139	235	301	164	136	197	197	128	131
CMR23-933	0	0	280	280	152	140	190	205	116	116	149	137	163	163	292	292	215	234	92	92	139	139	235	301	168	136	197	197	128	134
CMR23-987	0	0	280	280	140	140	205	205	116	116	149	149	163	169	292	292	215	234	92	92	139	139	235	319	164	164	197	197	134	134
CMR23-K051	169	174	280	280	152	140	190	208	116	116	149	137	163	163	292	292	0	0	92	92	139	139	235	319	172	172	197	197	128	128
CMR23-K052	0	0	280	280	152	155	190	208	116	152	149	149	163	169	292	292	0	0	92	92	139	139	235	235	140	140	197	197	128	125
CMR23-K125	169	169	280	280	140	140	190	205	116	128	137	137	163	163	292	292	215	234	92	92	139	139	242	310	156	156	197	197	128	143
CMR23-K127	0	0	280	280	140	140	190	190	116	116	138	137	163	163	292	292	215	234	107	92	143	139	301	301	168	180	197	197	128	140
CMR23-K128	0	0	280	280	152	152	208	205	116	92	149	137	169	169	292	292	215	234	107	92	143	125	235	248	152	152	197	197	128	128
CMR23-K129	169	169	280	280	140	140	190	190	116	116	149	137	163	163	292	292	215	234	107	92	139	139	235	310	168	168	197	197	128	128
CMR23-K130	169	169	280	280	140	140	190	205	116	116	137	137	163	163	292	292	215	234	92	92	143	139	310	264	184	144	197	197	134	137
CMR23-K378	169	167	280	280	134	152	190	190	116	116	138	149	163	163	292	292	0	0	107	92	139	139	310	301	160	144	197	197	128	134
CMR23-K379	169	174	280	280	140	140	190	190	116	148	137	137	163	169	292	292	215	234	92	92	139	135	319	301	152	152	197	197	128	128
CMR23-K382	0	0	280	280	140	140	190	190	116	116	138	138	163	163	292	292	215	234	107	92	143	143	264	301	144	144	197	197	128	128
CMR23-K383	0	0	0	0	146	158	196	205	118	128	149	141	163	169	292	304	0	0	107	92	143	143	242	273	140	168	200	200	134	131
CMR23-K384	169	169	276	276	146	146	196	196	118	118	138	138	163	163	304	304	0	0	107	107	137	137	242	242	140	140	197	197	134	134
CMR23-K386	0	0	0	0	140	146	196	244	118	128	138	138	163	169	292	304	0	0	107	92	143	125	242	310	140	140	197	197	128	134
CMR23-K387	0	0	0	0	152	146	190	196	116	118	149	141	163	163	292	304	0	0	107	92	147	147	242	301	140	140	197	197	128	134
CMR23-K388	0	0	0	0	152	146	196	205	116	118	138	141	163	163	292	304	0	0	107	107	139	139	242	319	140	152	197	197	128	134
CMR23-K392	174	167	280	280	140	140	190	244	165	171	138	138	163	181	292	292	215	234	92	92	143	143	242	319	224	224	197	197	128	128
HMR-418	169	169	280	280	140	155	190	190	116	116	149	137	163	181	292	292	215	234	92	92	147	135	235	310	140	136	197	200	128	113
MAY22-097	169	169	0	0	141	141	184	184	114	114	149	140	0	0	289	289	0	0	92	92	0	0	245	245	0	0	197	197	119	119
MAY22-098	0	0	284	284	146	146	193	193	120	120	141	141	163	163	292	292	215	235	103	103	123	123	242	242	164	164	200	200	149	149
MAY22-102	0	0	276	284	146	146	193	193	120	120	141	141	163	163	292	292	215	235	103	103	123	123	242	242	0	0	200	200	143	143
MAY22-160	0	0	284	284	146	146	193	193	120	120	141	141	163	163	292	292	215	235	103	103	123	123	242	242	164	164	197	197	149	149
MAY22-210	175	175	0	0	128	128	184	184	114	114	146	146	151	151	304	289	226	226	92	92	0	0	245	251	0	0	197	197	122	122
MAY22-232	169	169	0	0	146	161	202	193	116	116	155	158	0	0	289	289	234	237	92	92	0	0	235	235	0	0	197	197	119	119
MAY22-235.01	169	169	288	288	146	146	193	184	116	120	144	152	163	172	292	289	215	235	92	103	123	123	235	242	0	0	197	200	146	110
MAY22-241.01	0	0	276	276	146	146	193	193	120	120	141	141	163	163	292	292	215	235	103	103	123	123	242	242	0	0	200	200	155	155
MAY22-241.02	0	0	284	284	146	146	193	193	120	120	141	141	163	163	292	292	215	235	103	103	123	123	242	242	0	0	200	200	149	149
MAY22-254	0	0	276	276	146	146	193	193	118	118	141	141	163	163	292	292	215	235	103	103	123	123	242	242	0	0	200	200	146	146
MAY22-282	0	0	284	284	146	146	193	193	118	118	141	141	163	163	292	292	215	235	103	103	125	125	242	242	0	0	200	200	140	140
MAY22-283	0	0	284	284	146	146	193	193	118	118	141	141	163	163	292	292	215	235	103	103	125	125	242	242	168	168	200	200	140	140
MAY22-284	0	0	284	284	146	146	193	193	120	120	141	141	163	163	292	292	215	235	103	103	123	123	242	242	0	0	200	200	146	146
MAY22-285	0	0	284	284	167	167	193	193	120	120	141	141	163	163	292	292	215	235	103	103	125	125	242	242	0	0	200	200	143	143
MAY22-287	0	0	284	284	167	167	193	193	120	120	141	141	163	163	292	292	215	235	103	103	125	125	242	242	168	168	200	200	143	143
MAY22-345	0	0	284	284	146	146	193	193	120	120	141	141	163	163	292	292	215	235	103	103	123	123	242	242	168	168	200	200	149	149
MAY22-365.01	0	0	276	284	146	146	193	193	120	120	141	141	163	163	292	292	215	235	103	103	123	123	242	242	0	0	197	197	149	155
MAY22-365.02	0	0	284	284	146	146	193	193	118	118	141	141	163	163	292	292	215	235	103	103	123	123	242	242	0	0	200	200	167	167
MAY22-397	0	0	284	284	146	146	193	193	118	118	141	141	163	163	292	292	215	235	103	103	123	123	242	242	168	168	200	200	140	140
MR-350	0	0	280	280	140	140	190	190	116	118	137	137	163	163	292	292	215	234	92	92	139	139	235	301	168	172	197	197	134	140
MR-359	0	0	280	280	152	140	190	190	116	116	138	149	163	169	292	292	0	0	107	92	139	139	242	301	140	140	197	197	128	128
MR-372	169	174	280	280	140	140	190	208	116	116	138	149	163	169	292	292	215	234	92	92	139	139	310	291	140	140	197	197	128	128
MR-374	169	169	280	280	140	140	190	205	116	116	149	149	163	163	292	292	0	0	92	92	139	137	310	301	148	164	197	197	128	143
MR-411	169	174	280	280	152	152	190	205	116	116	138	149	169	169	292	292	215	234	92	92	143	141	235	338	156	156	197	197	128	128
MR-519	169	174	280	280	140	140	190	190	116	116	138	137	163	163	292	292	215	234	92	92	143	141	235	235	184	184	197	197	128	131
RUN22-118	169	175	276	276	146	146	196	196	118	118	138	138	166	166	304	304	215	235	107	107	125	125	242	242	144	144	197	197	134	134
RUN22-119	169	175	272	272	146	146	196	196	118	118	141	141	163	163	304	304	0	0	107	107	141	141	242	248	144	144	200	200	134	134
RUN22-123	169	175	276	276	146	146	196	196	118	118	138	138	163	163	304	304	0	0	107	107	125	125	242	242	0	0	197	197	134	134
RUN22-490	169	169	0	0	134	155	196	244	118	118	138	138	163	163	292	313	0	0	107	92	139	139	235	235	144	144	197	197	128	128
RUN22-517	169	175	276	276	146	146	196	196	118	118	138	138	163	163	304	304	215	235	107	107	125	125	242	242	148	144	197	197	134	134
RUN22-532	169	175	288	288	146	146	196	196	118	118	138	138	163	163	301	301	0	0	107	107	125	125	242	242	144	144	200	200	134	134
RUN22-571	169	175	0	0	146	146	196	205	116	118	138	137	163	163	292	304	0	0	107	92	137	141	242	310	140	180	197	197	134	134
RUN22-582	169	175	288	288	146	146	208	208	118	118	141	141	163	163	304	304	215	235	107	107	125	125	242	242	144	144	197	197	134	134
RUN22-608	169	175	276	276	146	146	196	196	118	118	138	138	163	163	304	304	0	0	107	107	125	125	242	242	144	144	197	197	134	134
RUN22-609	169	175	276	276	146	146	196	196	118	118	141	141	163	163	304	304	0	0	107	107	137	137	242	242	144	144	197	197	134	134
RUN22-624	0	0	0	0	152	146	196	205	116	118	138	138	163	163	292	304	0	0	107	92	139	139	242	328	160	160	197	200	128	134
RUN22-626	169	169	288	288	134	146	205	205	116	118	149	141	163	163	304	304	235	241	107	198	125	125	235	235	0	0	200	200	134	149
RUN22-643	169	169	0	0	146	146	205	202	116	118	138	149	163	163	292	304	0	0	107	92	137	137	310	248	144	144	197	200	134	125
RUN22-738	169	169	276	276	146	146	196	196	118	118	138	138	163	163	304	304	0	0	107	107	125	125	242	242	0	0	197	197	134	134
RUN22-739	169	175	276	276	146	146	202	202	118	118	138	138	163	163	304	304	0	0	107	107	137	137	242	242	0	0	200	200	128	128
RUN22-740	169	175	276	276	146	146	196	196	118	118	138	138	163	163	304	304	0	0	107	107	137	137	242	242	144	144	200	200	134	134
RUN22-742	169	175	276	276	146	146	202	202	118	118	141	141	163	163	304	304	0	0	107	107	137	141	242	242	144	144	200	200	128	128
RUN22-743	169	175	276	276	146	146	196	196	118	118	141	141	163	163	304	304	0	0	107	107	125	125	242	242	144	144	197	197	134	134
RUN22-744	169	175	276	276	146	146	196	196	118	118	138	138	163	163	304	304	0	0	107	107	125	125	242	242	140	140	197	197	134	134
RUN23-056	169	175	0	0	152	146	190	196	118	118	138	137	163	163	292	304	0	0	107	92	139	137	242	301	140	172	197	197	128	128
RUN23-059	169	175	0	0	140	146	196	205	118	128	137	141	163	163	292	304	0	0	107	92	139	139	242	291	140	160	197	200	128	134
RUN23-062	0	0	276	276	146	146	190	196	116	118	149	141	163	163	292	304	0	0	107	92	137	137	242	310	148	148	197	197	128	128
RUN23-108	0	0	0	0	152	146	196	205	116	118	138	141	163	163	301	313	0	0	107	107	139	139	242	319	140	152	197	197	128	134
RUN23-173	169	173	280	280	146	146	190	208	116	116	138	149	163	169	292	292	0	0	92	92	137	137	319	301	128	128	197	197	128	134
RUN23-174	169	167	0	0	140	146	196	205	116	118	138	141	163	163	292	304	0	0	107	92	137	141	242	310	140	140	197	200	128	134
RUN23-175	174	177	280	280	140	146	208	208	116	116	149	137	163	169	292	292	215	234	92	92	143	139	235	301	208	208	197	197	134	134
RUN23-176	169	174	280	280	140	140	190	208	116	116	149	137	163	163	292	292	215	234	92	92	139	129	242	291	140	168	197	197	128	128
RUN23-177	167	167	0	0	152	146	190	205	116	118	138	149	163	163	292	304	0	0	107	92	139	139	242	301	140	140	197	197	128	134
RUN23-202	169	175	276	276	146	146	202	202	118	118	138	138	163	163	304	304	0	0	107	107	125	125	248	248	144	144	200	200	134	134
RUN23-203	169	169	276	276	146	146	196	196	118	118	138	138	163	163	304	304	0	0	107	107	137	137	242	242	136	133	197	197	134	134
RUN23-204	169	175	276	276	146	146	196	196	118	118	141	141	163	163	301	301	0	0	107	107	137	137	242	242	144	144	197	197	134	134
RUN23-205	169	169	276	276	146	146	202	202	118	118	141	141	163	163	304	304	0	0	107	107	137	137	242	242	148	148	197	197	134	134
RUN23-206	169	175	276	276	146	146	196	196	118	118	137	137	163	163	304	304	215	235	107	107	137	137	242	242	144	144	197	197	134	134
RUN23-249	169	174	0	0	134	152	190	196	116	118	138	138	163	163	292	304	0	0	107	110	143	143	235	242	140	140	197	197	128	134
RUN23-250	163	167	0	0	140	140	190	208	116	116	138	149	166	169	292	292	215	234	107	92	139	139	310	310	168	212	197	197	128	128
RUN23-251	167	177	280	280	152	140	208	205	116	116	149	137	163	163	292	292	215	234	92	92	139	139	264	319	168	168	197	197	128	125
RUN23-252	167	177	280	280	152	140	190	208	116	116	137	137	163	163	292	292	215	234	92	92	139	139	242	264	0	0	197	197	128	125
RUN23-253	167	173	280	280	140	140	190	205	116	116	149	137	163	181	292	292	215	234	92	92	139	139	264	301	168	168	197	197	128	125
RUN23-255	169	163	280	280	140	146	190	208	116	116	149	137	163	166	292	292	215	234	92	92	139	139	310	264	168	168	197	197	128	128
RUN23-256	0	0	280	280	134	140	190	205	116	116	138	137	163	163	292	292	215	234	92	92	139	139	310	264	172	172	197	197	134	125
RUN23-257	167	167	280	280	140	140	205	205	116	116	149	149	163	163	292	292	215	234	92	92	139	139	310	301	200	200	197	197	128	128
RUN23-258	174	167	280	280	140	140	208	205	116	116	138	149	163	169	292	292	215	234	92	92	139	139	242	264	152	152	197	197	113	140
RUN23-261	0	0	0	0	134	152	190	196	116	118	138	138	163	163	292	304	0	0	107	107	143	143	235	242	140	140	197	197	128	134
RUN23-350	174	167	288	288	134	140	190	208	116	118	138	149	163	166	292	304	0	0	107	107	147	125	301	248	136	136	197	197	128	128
RUN23-360	0	0	0	0	152	152	205	205	116	116	149	137	163	163	292	292	0	0	107	92	139	139	235	310	0	0	197	197	128	128
RUN23-362	0	0	0	0	152	158	205	205	116	116	149	149	163	163	292	292	215	234	92	92	139	139	235	235	0	0	197	197	128	128
RUN23-364	174	167	280	280	140	146	208	205	116	116	149	149	163	163	292	292	215	234	107	92	137	137	301	301	152	152	197	197	128	128
RUN23-365	0	0	280	280	134	146	208	208	116	118	138	149	163	163	292	304	0	0	92	92	139	139	310	319	0	0	197	197	128	128
RUN23-403	169	167	276	276	146	146	196	208	116	118	138	149	163	163	292	304	0	0	107	92	139	139	235	310	144	144	197	197	128	134
RUN23-404	167	167	0	0	140	146	196	244	116	118	138	138	163	163	292	304	0	0	107	92	139	139	242	310	144	144	197	197	128	128
RUN23-405	169	167	0	0	152	146	196	208	116	118	138	138	163	163	292	304	215	235	107	92	139	139	235	242	140	140	197	197	128	134
RUN23-406	0	0	0	0	146	158	196	205	116	118	138	149	163	181	292	304	0	0	107	92	139	139	242	301	140	152	197	197	128	134
RUN23-407	0	0	280	280	140	146	190	205	116	128	149	149	163	163	292	292	215	234	92	92	139	139	310	338	144	144	197	197	128	137
RUN23-408	0	0	0	0	152	146	196	205	116	118	149	141	163	169	292	307	0	0	107	92	139	125	242	310	144	144	197	197	134	134
RUN23-413	0	0	280	280	140	158	190	190	116	130	138	149	163	169	292	292	215	234	92	92	139	139	319	347	160	160	200	200	128	128
RUN23-522	169	175	0	0	134	140	208	205	116	118	138	138	163	163	292	292	0	0	107	92	125	125	242	301	140	140	197	197	128	125
RUN23-523	169	175	276	276	146	146	196	196	118	118	141	141	163	163	316	316	0	0	107	107	137	137	235	235	144	144	197	197	134	134
RUN23-568	0	0	284	288	152	146	190	202	118	118	138	149	163	166	292	292	215	235	107	92	143	125	235	242	140	140	197	197	128	134
RUN23-570	0	0	0	0	140	146	190	196	116	118	138	149	166	169	292	292	0	0	107	107	125	125	242	310	140	140	197	200	134	134
RUN23-573	169	169	280	280	146	146	202	202	118	118	138	138	163	163	304	304	0	0	107	107	137	137	254	254	144	144	200	200	134	134
RUN23-574	169	175	284	288	152	146	190	202	118	118	138	149	163	166	292	292	215	235	107	92	143	125	235	242	140	140	197	197	128	134
RUN23-575	0	0	0	0	134	152	190	202	116	118	138	149	163	163	292	310	0	0	107	92	143	143	242	248	136	144	197	197	134	125
RUN23-633	169	169	276	276	146	146	202	202	118	118	141	141	163	163	304	304	0	0	107	107	125	125	242	242	140	140	197	197	128	128
RUN23-668	0	0	276	276	146	146	190	196	116	118	149	141	163	163	292	304	0	0	107	92	137	137	242	310	144	144	197	197	128	128
RUN23-670	0	0	0	0	146	155	196	205	116	118	138	149	163	163	292	304	0	0	107	92	139	139	242	264	0	0	197	197	128	134
RUN23-672	169	167	0	0	146	155	196	205	116	118	138	149	163	163	292	304	0	0	107	92	139	139	242	264	0	0	197	197	128	134
RUN23-730	169	175	0	0	146	146	205	202	116	118	138	149	163	163	292	304	0	0	107	92	137	137	310	248	144	144	197	200	134	125
RUN23-787	169	167	0	0	134	140	196	205	116	118	149	141	163	163	292	304	0	0	107	92	125	125	242	310	144	144	197	197	134	125
RUN23-789	167	177	280	280	152	140	190	190	116	116	138	138	163	169	292	292	215	234	92	92	143	143	310	301	128	208	197	197	128	128

## Sheet: MLG Sd
Ind	Sd_63		Sd_40		Sd_04		Sd_44		Sd_30		Sd_13		Sd_56		Sd_36		Sd_61		Sd_01		Sd_17		Sd_05		Sd_23		Sd_22		Sd_41		Sd_54		Sd_62		Sd_12
CMM22-006	104	104	253	269	276	252	134	122	186	194	284	284	0	0	297	285	108	108	0	0	212	240	213	217	135	135	289	289	226	226	226	226	119	122	244	252
CMM22-052	104	106	269	269	260	252	131	122	190	178	284	287	209	209	297	297	141	141	276	294	196	236	201	233	120	120	289	289	226	226	234	234	116	116	244	232
CMM22-145	104	104	233	233	252	292	137	137	202	202	284	287	209	209	291	288	108	108	261	252	220	216	205	177	135	129	289	295	226	230	238	238	116	116	236	216
CMM22-231	112	112	237	249	276	264	137	137	186	202	281	281	221	221	291	288	108	108	0	0	208	216	221	221	132	159	289	292	226	230	234	248	116	116	224	244
CMM22-257	106	108	237	245	272	268	131	131	186	174	284	281	209	209	300	285	129	129	267	243	208	216	205	177	135	162	289	289	226	230	0	0	119	116	248	218
CMM22-330.01	108	108	237	237	260	264	131	131	202	190	284	284	209	209	285	285	129	129	252	252	216	204	221	177	123	135	289	289	230	230	230	234	116	116	228	228
CMM22-330.05	90	90	237	237	260	264	131	131	202	190	284	284	209	209	285	285	129	129	252	252	216	204	221	177	123	135	289	289	230	230	230	234	116	116	228	228
CMM22-365	106	108	249	225	252	268	131	137	202	202	284	284	221	209	288	285	108	108	249	249	212	208	205	205	120	159	289	283	226	230	234	238	116	116	252	216
CMM22-367	104	104	237	233	264	272	134	134	202	202	284	284	209	330	288	288	108	108	294	294	208	204	209	177	120	120	292	292	226	226	230	232	116	116	228	228
CMM22-379	104	104	233	249	256	264	131	122	202	202	284	284	317	317	291	279	108	108	249	243	212	204	177	229	120	159	283	292	226	230	236	236	116	116	224	228
CMM22-434	104	104	249	249	268	284	134	137	202	202	287	287	209	209	291	285	138	138	288	276	208	216	225	177	120	153	295	292	226	226	234	234	116	116	228	228
CMR21-124	106	106	237	233	248	276	131	131	186	178	299	311	221	221	306	285	138	138	273	273	208	224	197	197	123	129	289	295	226	226	236	236	119	119	224	244
CMR21-126	104	106	237	237	260	264	131	131	182	186	296	302	221	229	291	291	141	141	222	222	220	224	201	201	123	123	295	295	226	226	236	242	119	119	244	248
CMR21-127	104	106	237	237	260	276	131	131	182	186	305	299	221	229	291	291	141	141	222	261	220	224	201	201	123	123	295	295	226	226	236	240	119	119	244	248
CMR21-128	104	104	237	233	276	244	131	131	182	198	305	296	221	221	291	300	141	141	222	267	208	216	205	205	123	117	289	295	226	226	236	236	119	116	224	240
CMR22-254	104	104	233	245	248	276	131	131	182	190	305	299	221	221	291	291	138	141	222	273	220	208	201	201	123	123	289	295	226	226	236	236	119	122	224	228
CMR22-400	104	106	237	245	276	244	131	131	186	178	317	317	221	221	291	291	141	141	273	252	212	212	201	209	123	123	289	298	226	226	236	236	119	119	244	240
CMR22-401	104	104	233	241	276	252	131	131	182	182	296	287	225	249	300	285	138	138	273	276	212	220	189	205	117	117	289	295	226	226	236	236	119	122	224	228
CMR22-402	104	106	237	237	232	276	131	131	182	178	296	299	221	221	291	294	141	141	267	282	212	208	201	201	123	120	295	295	226	226	240	240	119	116	252	248
CMR22-403	104	106	237	245	276	244	131	131	186	178	317	317	221	221	291	291	141	141	273	252	212	212	209	209	123	123	289	298	226	226	236	236	119	119	244	240
CMR22-404	104	104	237	237	276	236	131	131	178	178	299	299	221	229	297	303	138	138	222	291	220	208	197	197	126	117	289	289	226	226	236	236	119	119	224	224
CMR22-406	104	104	233	233	276	244	131	131	178	178	281	281	221	221	291	300	138	141	222	222	212	200	201	213	123	123	289	295	226	226	236	236	119	119	224	248
CMR22-598	104	104	237	237	256	276	131	131	182	178	305	293	229	229	291	294	138	138	282	264	200	208	221	221	117	120	289	289	226	226	236	236	119	119	252	228
CMR22-599	104	104	237	233	248	276	131	131	186	174	296	356	221	253	297	306	141	141	279	273	208	224	201	201	123	117	289	289	226	226	236	240	119	119	244	252
CMR22-600	104	104	249	249	256	272	140	140	202	218	302	302	221	221	291	291	138	141	270	273	220	200	197	225	123	123	295	295	226	226	236	238	119	119	240	252
CMR22-602	104	106	237	237	276	244	131	131	186	198	296	287	221	221	291	291	138	141	276	249	220	216	201	201	123	123	289	289	226	226	236	236	119	119	240	256
CMR22-603	104	106	0	0	244	252	131	131	182	190	0	0	221	221	291	291	138	138	222	22	220	200	209	205	123	117	289	295	0	0	236	236	119	119	240	240
CMR22-604	104	104	237	233	248	252	131	131	186	174	0	0	221	221	297	306	141	141	279	273	208	224	201	201	123	117	289	289	0	0	236	240	119	119	244	252
CMR22-605	104	104	237	233	248	252	131	131	186	174	0	0	221	221	297	306	141	141	0	0	208	224	201	201	123	117	289	289	226	226	236	240	119	119	244	252
CMR22-607	104	104	237	237	260	256	131	131	182	178	302	290	221	221	291	291	138	138	279	261	220	220	201	201	123	120	289	289	226	226	236	236	119	116	224	244
CMR22-609	104	106	237	233	276	244	131	131	182	190	302	299	221	221	291	291	138	138	222	222	220	200	209	205	123	117	289	295	226	226	236	236	119	119	240	252
CMR22-621	104	106	233	233	256	276	131	131	186	186	305	302	221	225	291	291	138	138	279	261	212	220	209	205	123	123	289	295	226	226	236	236	122	122	224	244
CMR22-622	104	104	237	233	248	276	131	131	182	186	314	314	221	221	297	294	138	138	276	276	208	208	201	213	123	117	289	301	226	226	236	236	119	116	244	232
CMR22-625	106	106	233	233	276	224	131	131	186	186	296	293	221	229	297	294	138	141	222	279	220	200	205	205	117	117	289	289	226	226	236	236	119	119	224	228
CMR22-626	104	106	233	233	256	264	131	131	186	190	302	299	221	221	291	291	138	138	279	261	212	220	209	205	123	123	289	295	0	0	236	236	122	122	224	244
CMR22-639	104	106	237	249	260	256	131	131	186	186	290	287	221	225	291	291	138	138	222	222	212	208	0	0	123	120	289	289	0	0	236	240	119	119	224	224
CMR22-754	106	106	233	241	256	276	131	131	182	182	308	308	221	221	291	294	141	141	267	279	212	224	209	209	123	123	289	289	226	226	236	236	119	119	240	252
CMR22-779	104	106	237	237	276	224	131	125	186	190	302	311	225	229	291	306	138	141	222	273	220	220	213	213	123	117	289	289	226	226	236	230	119	119	228	228
CMR22-797	104	104	233	233	256	276	131	131	186	178	284	314	221	221	291	291	138	138	222	222	220	216	209	209	123	117	289	289	226	226	236	236	119	119	244	248
CMR22-807	106	106	237	237	248	276	131	131	190	178	305	296	221	221	291	291	141	141	282	288	200	208	201	201	123	117	289	289	226	226	236	236	119	116	224	252
CMR22-809	104	104	233	233	256	244	131	131	182	186	0	0	221	225	294	303	138	138	222	222	220	208	0	0	123	123	0	0	0	0	0	0	119	116	224	224
CMR22-810	106	106	237	237	256	276	131	131	190	178	305	296	221	221	291	291	138	138	222	270	212	208	213	225	123	123	289	289	226	226	236	236	119	119	244	256
CMR22-811	106	106	237	237	276	236	131	131	186	186	311	311	221	225	291	300	138	138	222	282	208	208	201	205	123	123	289	295	226	226	236	236	119	122	252	228
CMR22-812	106	106	233	233	248	248	131	131	186	178	0	0	221	225	294	303	138	138	264	264	220	216	0	0	117	117	289	289	226	226	236	236	116	116	224	224
CMR22-813	106	106	237	233	264	236	131	131	202	202	296	299	221	221	291	297	138	138	222	282	212	212	209	217	123	120	289	301	226	226	236	240	119	119	252	252
CMR22-814	106	106	233	253	260	264	131	131	186	170	305	311	221	221	297	294	138	138	222	276	200	208	217	217	123	117	289	289	226	226	236	240	119	119	244	240
CMR22-815	104	104	237	233	256	264	131	131	178	174	305	296	221	221	291	291	138	138	222	285	208	216	209	209	123	120	295	295	226	226	236	236	119	119	240	240
CMR22-816	104	104	233	241	260	244	131	131	194	166	0	0	221	221	291	306	138	138	255	255	220	208	209	209	123	123	0	0	0	0	0	0	119	119	228	228
CMR22-852	106	106	237	237	256	236	131	131	186	186	311	311	221	225	291	300	138	138	222	282	208	208	201	205	123	123	289	295	226	226	236	236	119	122	252	228
CMR22-855	104	106	233	241	256	252	131	131	186	198	296	359	225	225	297	303	138	141	279	279	212	220	209	209	123	120	289	289	226	226	236	240	119	119	224	228
CMR22-856	104	106	233	241	256	252	131	131	186	198	296	296	225	225	297	303	138	141	279	279	212	220	209	209	123	120	289	289	226	226	236	240	119	119	224	228
CMR22-857	104	106	233	241	256	252	131	131	186	198	293	293	225	225	297	303	138	141	279	279	212	220	209	209	123	120	289	289	226	226	236	240	119	119	224	228
CMR22-865	104	106	297	301	224	224	131	131	190	178	0	0	221	221	291	294	141	141	222	222	220	216	0	0	117	120	289	289	226	226	238	238	119	113	252	236
CMR23-002	104	104	237	233	232	256	131	131	182	186	296	308	221	221	291	291	141	141	222	273	220	220	189	209	123	117	289	289	226	226	236	236	119	116	224	244
CMR23-003	106	106	237	237	248	264	131	131	190	178	305	296	221	221	291	291	141	141	282	288	200	208	201	201	123	117	289	289	226	226	236	236	119	116	224	252
CMR23-021	104	104	233	233	256	264	131	131	186	178	314	314	221	221	291	291	138	138	222	222	220	216	209	209	123	117	289	289	226	226	236	236	119	119	244	248
CMR23-022	104	106	237	237	256	224	131	125	186	190	305	311	225	229	291	306	138	141	222	273	220	220	213	213	123	117	289	289	226	226	236	230	119	119	228	228
CMR23-026	104	106	237	237	232	232	131	131	190	178	314	293	221	225	291	291	138	141	255	261	220	208	201	201	123	132	289	286	226	226	236	230	119	119	244	228
CMR23-049	106	106	237	237	264	252	131	131	202	194	296	287	221	221	291	294	138	138	222	282	220	208	205	205	123	117	289	295	226	226	236	236	119	119	240	228
CMR23-051	106	106	237	241	260	260	131	131	186	202	305	296	221	221	294	303	138	141	267	276	212	216	197	209	123	120	289	289	226	226	236	236	119	119	240	228
CMR23-052	104	106	237	233	232	256	131	131	186	178	302	299	221	221	300	294	108	108	222	279	220	208	205	217	123	120	289	295	226	226	236	240	119	119	244	252
CMR23-053	104	104	237	237	232	224	131	131	186	190	296	299	221	221	291	300	138	141	282	249	212	220	209	209	123	132	289	289	226	226	236	240	119	116	240	240
CMR23-065	104	106	233	233	248	264	131	131	190	190	299	326	221	221	291	300	108	108	222	279	212	220	189	189	123	123	301	301	226	226	236	236	119	119	244	252
CMR23-074	104	106	237	241	260	264	131	131	186	174	386	395	221	221	291	294	108	108	270	273	220	220	209	205	123	117	295	295	226	226	236	236	119	113	244	240
CMR23-128	104	106	233	233	232	264	131	131	186	178	305	305	225	253	291	300	138	141	222	273	212	220	225	205	117	120	301	298	226	226	236	236	119	119	224	260
CMR23-129	104	106	237	245	256	264	131	131	178	174	299	299	221	225	291	297	138	138	222	261	208	208	201	201	123	120	289	289	226	226	236	236	119	116	224	228
CMR23-130	104	104	237	237	248	232	131	131	186	174	296	299	221	221	291	291	138	141	267	252	220	208	221	217	123	117	289	289	226	226	236	240	119	119	244	248
CMR23-131	104	104	233	233	232	252	131	131	178	178	293	356	221	229	297	306	141	141	222	252	208	192	189	189	123	123	289	289	226	226	236	236	119	116	224	248
CMR23-144	104	106	233	233	232	244	131	131	186	190	311	311	221	221	291	291	141	141	276	276	224	224	209	205	123	123	289	289	226	226	240	240	119	119	244	228
CMR23-145	104	104	237	237	256	244	131	131	182	190	299	311	221	221	291	294	141	141	222	270	208	216	205	217	123	126	289	289	226	226	236	236	119	119	224	224
CMR23-146	104	106	237	237	264	244	131	131	182	186	296	293	221	221	291	291	138	138	222	261	208	228	201	201	123	117	289	289	226	226	236	236	119	122	224	240
CMR23-147	104	104	237	237	260	256	131	131	186	178	296	299	221	221	291	291	138	141	282	258	208	208	229	229	117	120	289	289	226	226	236	236	119	119	224	248
CMR23-148	104	104	237	237	248	232	131	131	186	174	296	299	221	221	291	291	138	141	267	252	220	208	217	217	123	117	289	289	226	226	236	240	119	119	244	248
CMR23-149	104	104	237	237	248	260	131	131	182	178	305	299	221	225	291	297	138	138	222	276	208	216	201	201	117	120	289	289	226	226	240	240	119	119	228	248
CMR23-151	104	104	237	241	264	244	131	131	186	186	305	305	221	221	291	294	141	141	222	282	212	208	201	201	123	117	289	295	226	226	236	238	119	119	224	244
CMR23-152	106	106	237	233	260	264	131	131	186	178	287	287	221	221	291	291	138	138	222	249	212	216	201	189	117	129	289	289	226	226	236	236	119	116	244	240
CMR23-153	106	106	237	233	224	244	131	131	182	186	293	293	221	229	291	297	138	141	222	267	212	208	205	205	117	120	289	289	226	226	236	236	119	122	248	256
CMR23-154	104	106	237	233	276	264	131	131	186	178	314	314	221	221	294	294	138	138	222	279	220	208	209	209	123	120	289	289	226	226	236	236	119	119	224	224
CMR23-155	104	106	233	233	224	264	131	131	174	174	299	299	225	225	291	297	138	138	282	246	220	200	201	205	123	120	289	298	226	226	236	236	116	122	224	256
CMR23-403	104	104	237	233	232	236	131	131	178	178	287	287	221	221	291	300	141	141	267	282	200	208	213	213	123	117	289	289	226	226	236	236	119	122	240	220
CMR23-406	0	0	237	237	256	236	131	131	186	178	299	284	221	225	291	300	138	141	222	267	220	208	201	213	123	123	289	289	226	226	236	236	116	116	224	224
CMR23-407	106	106	237	233	256	244	131	131	186	190	299	317	221	225	291	294	138	138	261	285	220	200	201	201	123	123	289	295	226	226	236	270	116	122	240	256
CMR23-408	106	106	237	233	256	244	131	131	186	190	299	317	221	221	291	291	138	141	267	252	220	208	221	217	123	117	289	289	226	226	236	240	119	119	244	248
CMR23-490	106	106	241	241	232	256	131	131	178	174	305	299	221	221	291	291	141	141	267	282	212	208	197	225	123	117	289	289	226	226	236	236	119	119	244	240
CMR23-491	104	106	237	233	264	236	131	131	182	202	296	299	221	221	291	291	138	141	270	273	208	228	209	205	123	117	289	295	226	226	236	240	119	119	224	240
CMR23-492	106	106	241	241	232	256	131	131	186	178	305	299	221	221	291	291	141	141	267	282	212	208	197	225	123	117	289	289	226	226	236	236	119	119	244	240
CMR23-494	104	106	237	233	260	264	131	131	182	182	293	290	221	221	291	291	141	141	270	255	212	208	197	205	123	126	289	289	226	226	236	260	119	119	224	240
CMR23-803	104	104	237	237	260	232	131	131	186	178	299	377	221	221	291	291	108	108	222	276	212	208	197	189	123	120	289	289	226	226	236	236	119	116	228	256
CMR23-804	104	104	237	233	240	244	131	131	202	198	302	290	221	229	297	303	138	138	222	264	220	204	209	209	123	120	289	289	226	226	236	240	119	116	224	244
CMR23-805	106	106	233	229	240	252	131	131	202	178	296	290	221	221	291	300	138	141	222	273	220	216	201	201	123	120	289	289	226	226	236	236	119	116	224	224
CMR23-806	106	106	233	233	260	244	131	131	202	202	293	344	221	217	291	291	138	138	270	264	212	216	201	217	123	117	289	289	226	226	236	236	119	116	244	248
CMR23-807	104	104	233	233	248	256	131	131	186	178	299	398	221	229	291	300	138	138	222	264	220	208	221	221	123	123	289	289	226	226	236	240	119	116	224	232
CMR23-808	104	104	245	241	260	268	131	131	190	194	299	341	221	221	291	291	141	141	273	261	220	208	197	213	123	123	289	289	226	226	236	236	119	125	252	252
CMR23-809	104	106	237	233	264	252	131	131	202	178	296	296	221	225	291	294	141	141	222	270	212	208	213	205	123	132	289	289	226	226	236	240	119	116	224	240
CMR23-810	104	104	237	225	224	252	131	131	182	178	299	317	221	257	291	297	141	141	222	267	220	208	189	189	123	123	289	289	226	226	236	236	119	119	224	224
CMR23-811	104	106	237	233	244	252	131	131	202	178	299	299	221	249	291	294	138	141	255	264	220	228	221	209	123	117	289	289	226	226	236	240	119	119	240	240
CMR23-812	104	104	237	233	224	264	131	131	186	202	293	293	221	233	291	297	141	141	222	267	220	220	201	225	123	120	289	289	226	226	236	236	119	122	224	248
CMR23-813	104	106	237	237	256	244	131	131	182	190	296	308	221	221	291	294	141	141	222	270	208	216	217	217	123	126	289	289	226	226	236	236	119	119	224	224
CMR23-814	104	104	237	237	264	244	131	131	182	186	296	290	221	221	291	291	138	138	222	261	208	228	201	201	123	117	289	289	226	226	236	236	119	122	224	240
CMR23-815	104	104	237	225	224	252	131	131	182	178	299	317	221	257	291	297	141	141	222	267	220	208	189	209	123	123	289	289	226	226	236	236	119	119	224	224
CMR23-816	104	104	237	233	256	224	131	131	186	186	302	299	221	221	291	291	138	141	279	288	212	224	221	221	123	129	289	289	226	226	236	236	119	119	224	228
CMR23-817	104	104	233	245	260	244	131	131	178	206	296	317	229	229	291	291	138	138	222	285	208	216	197	201	123	123	295	295	226	226	236	236	119	119	224	248
CMR23-818	104	106	237	233	224	244	131	131	182	186	293	392	221	229	291	297	138	141	222	267	212	208	197	205	117	120	289	289	226	226	236	236	119	122	248	256
CMR23-819	104	104	233	245	244	252	131	131	182	174	296	377	221	225	291	291	141	141	222	282	208	224	221	205	123	120	289	295	226	226	236	236	116	122	224	224
CMR23-820	104	104	237	249	236	236	131	131	202	174	293	293	221	225	291	291	138	138	222	276	212	220	217	217	123	123	289	295	226	226	236	240	119	119	224	252
CMR23-821	104	104	237	233	256	224	131	131	186	186	302	299	221	221	291	291	138	141	279	288	212	224	221	229	123	129	289	289	226	226	236	236	119	119	224	228
CMR23-822	106	106	237	233	248	252	131	131	186	178	305	314	221	221	291	291	141	141	267	276	212	212	189	217	123	117	289	295	226	226	236	236	122	122	224	240
CMR23-823	106	106	233	233	264	244	131	131	182	182	302	302	221	221	291	291	138	141	264	285	200	224	217	217	123	123	289	295	226	226	236	236	119	116	252	252
CMR23-831	104	104	237	233	276	264	131	131	186	178	311	311	221	221	294	294	138	138	222	222	220	208	209	209	123	120	289	289	0	0	236	236	119	119	224	224
CMR23-832	106	106	233	245	256	252	131	131	186	178	299	293	221	221	291	294	138	141	267	282	208	208	221	221	123	117	289	301	226	226	236	236	119	119	228	228
CMR23-937	104	106	237	237	260	240	131	131	182	178	305	305	221	221	291	291	108	108	273	264	208	204	205	205	123	120	289	286	226	226	236	236	119	119	224	236
CMR23-998	104	104	237	237	256	236	131	131	186	186	284	293	221	221	297	294	138	141	222	222	212	208	189	189	123	123	289	289	226	226	240	240	119	116	224	228
CMR23-999	104	106	237	233	264	252	131	131	178	174	305	293	221	225	291	291	141	141	222	285	220	220	205	217	123	123	295	292	226	226	236	236	119	122	240	248
CMR23-K082	104	106	237	233	256	256	131	131	190	190	296	299	221	217	291	297	141	141	222	270	220	220	201	233	123	120	289	289	226	226	236	236	119	119	224	248
CMR23-K101	104	106	237	237	244	244	131	131	190	174	293	353	221	221	291	300	138	138	270	267	224	216	197	209	123	120	295	301	226	226	236	236	116	116	224	224
CMR23-K102	104	104	237	233	248	260	131	131	186	174	296	398	221	213	291	291	138	138	267	276	220	220	221	193	123	117	289	289	226	226	236	236	119	116	224	244
CMR23-K243	104	104	237	233	248	260	131	131	186	174	296	296	213	213	291	291	138	138	267	276	220	220	193	193	123	117	289	289	226	226	236	236	119	116	224	244
CMR23-K374	104	106	237	233	264	236	131	131	190	170	302	374	221	221	291	294	141	141	270	255	212	224	197	201	123	123	289	289	226	226	236	236	119	119	240	240
CMR23-K375	104	104	237	233	264	236	131	131	190	170	302	374	221	221	291	294	141	141	270	255	212	224	197	201	123	123	289	289	226	226	236	236	119	119	240	240
ECOM007	104	104	237	237	264	236	131	131	186	190	299	293	221	229	291	294	138	138	261	252	220	216	197	197	123	123	289	289	226	226	236	236	119	116	224	240
ECOM088	104	106	237	233	260	264	131	131	202	190	296	293	221	229	291	291	138	141	273	282	200	208	221	221	123	123	289	289	226	226	236	236	119	119	240	228
ECOM089	104	106	237	233	232	244	131	131	186	174	299	299	221	225	294	306	138	138	222	261	212	216	221	181	123	120	289	295	226	226	236	236	119	122	244	248
ECOM091	106	106	233	229	264	264	131	131	178	178	296	287	221	221	291	291	108	108	222	273	212	208	213	205	123	126	289	289	226	226	236	236	119	116	244	248
HMR191	104	104	237	229	260	264	131	131	186	178	299	308	221	229	291	291	138	141	249	291	212	224	189	209	123	123	289	289	226	226	236	236	119	122	260	236
HMR194	104	106	237	229	260	264	131	131	186	178	299	308	221	229	291	291	138	141	249	249	212	224	189	209	123	123	289	289	226	226	236	236	119	122	260	236
HMR436	104	104	237	233	260	232	131	131	186	178	311	311	221	221	291	294	138	141	261	261	212	208	189	209	123	123	289	298	226	226	236	236	119	119	224	240
MAY22-050	106	108	265	265	268	268	131	137	202	190	281	287	209	209	288	285	108	108	279	264	208	216	225	237	120	135	289	289	230	230	230	234	116	116	228	228
MAY22-369	104	104	249	273	248	260	134	137	186	202	284	281	209	209	291	288	141	141	225	249	208	204	201	201	135	153	283	292	226	230	234	234	116	116	228	248
MAY22-370	104	104	237	249	252	272	134	137	202	190	281	281	209	209	291	294	129	129	261	261	208	208	177	241	135	168	289	289	226	230	234	234	116	116	252	228
MAY22-371	104	104	237	237	260	272	131	131	202	178	293	287	209	209	291	303	129	129	282	225	212	208	177	177	120	135	289	298	230	230	238	238	116	116	228	232
RUN23-209	104	106	237	237	248	260	131	131	182	182	305	320	221	221	291	297	138	141	222	270	212	220	197	221	123	126	289	289	226	226	236	240	119	119	224	244
RUN23-210	104	106	237	233	232	240	131	131	186	202	296	302	221	221	291	291	138	141	222	270	200	208	201	201	117	117	289	289	226	226	236	236	119	119	224	240
RUN23-211	104	104	237	233	232	240	131	131	186	202	296	302	221	221	291	291	138	141	222	270	200	208	201	201	117	117	289	289	226	226	236	236	119	119	224	240
RUN23-213	104	106	237	245	260	256	131	131	182	190	299	299	221	225	291	300	108	108	222	222	200	208	189	189	123	123	289	289	226	226	236	240	119	119	224	252
RUN23-557	106	106	233	241	264	252	131	131	182	170	305	311	221	221	291	291	138	141	273	264	208	216	201	201	123	117	289	289	226	226	236	236	119	116	224	244
RUN23-790	104	104	237	233	256	224	131	131	186	190	296	317	221	221	291	291	138	138	222	222	212	220	197	197	123	123	289	289	226	226	236	236	116	116	224	256

## Sheet: MLG Tg
Ind	Tg_29		Tg_08		Tg_02		Tg_34		Tg_31		Tg_14		Tg_17		Tg_33		Tg_01		Tg_40		Tg_12		Tg_26		Tg_05		Tg_20
CMM22-045	164	164	242	242	284	284	181	181	140	140	248	248	215	215	170	178	311	317	110	118	0	0	0	0	295	297	187	187
CMM22-046	164	164	0	0	296	304	0	0	140	140	248	248	215	215	170	178	311	317	110	118	0	0	0	0	0	0	0	0
CMM22-065	158	158	250	250	296	292	0	0	134	134	254	264	217	217	148	148	293	293	108	112	224	230	0	0	0	0	195	197
CMM22-069	158	158	250	250	296	296	0	0	137	137	256	266	217	217	148	148	293	293	112	112	222	226	0	0	0	0	197	197
CMM22-078	158	158	250	250	284	284	139	139	0	0	262	272	217	217	154	154	293	293	116	122	245	245	0	0	0	0	195	195
CMM22-090	158	158	250	250	296	296	0	0	140	137	264	264	217	217	156	156	295	295	108	112	226	226	0	0	0	0	195	197
CMM22-103	158	161	250	244	284	284	139	139	0	0	272	272	217	217	152	152	299	299	112	114	224	228	0	0	0	0	195	195
CMM22-104	158	161	250	250	284	288	139	139	0	0	262	262	217	217	148	148	0	0	114	114	224	224	0	0	0	0	195	195
CMM22-105	155	155	242	242	284	288	139	139	0	0	262	262	217	217	148	148	0	0	114	114	224	224	0	0	0	0	195	195
CMM22-126	158	152	250	250	308	308	0	0	137	137	234	234	217	217	144	144	293	293	112	112	222	222	0	0	0	0	195	195
CMM22-135	152	152	250	250	308	308	0	0	134	134	232	232	217	217	144	144	293	279	112	112	0	0	154	154	0	0	195	195
CMM22-136	152	152	250	250	308	308	0	0	134	134	232	232	217	217	144	144	293	279	112	112	222	240	154	154	0	0	195	195
CMM22-139	161	161	250	250	0	0	139	139	0	0	272	258	217	217	0	0	0	0	122	114	224	224	154	154	0	0	195	195
CMM22-141	158	158	250	250	284	284	139	139	0	0	272	258	217	217	0	0	0	0	122	122	222	222	0	0	289	289	195	195
CMM22-171	158	152	250	250	312	312	0	0	134	134	256	234	217	217	144	144	293	293	112	112	222	222	0	0	0	0	195	195
CMM22-173	158	158	250	244	284	284	139	139	0	0	272	272	217	217	0	0	0	0	122	114	224	222	0	0	0	0	195	195
CMM22-183	158	152	250	250	304	308	0	0	134	134	234	232	217	217	148	148	293	293	112	112	222	222	0	0	0	0	195	195
CMM22-197	158	161	250	250	288	288	139	139	0	0	262	272	217	217	0	0	0	0	118	152	214	214	0	0	277	277	195	195
CMM22-202	158	152	250	250	308	308	0	0	134	134	256	234	217	217	144	144	293	293	112	112	222	222	0	0	0	0	195	195
CMM22-221	158	158	250	246	284	284	139	139	0	0	272	272	217	217	0	0	311	311	128	146	222	222	0	0	0	0	195	195
CMM22-223	158	158	250	246	284	284	139	139	0	0	272	272	217	217	0	0	0	0	128	146	222	222	0	0	0	0	195	195
CMM22-252	158	158	250	250	284	304	0	0	137	137	234	234	217	217	144	144	293	293	112	112	222	236	0	0	0	0	195	195
CMM22-258	158	158	250	246	284	284	139	139	0	0	272	272	217	217	148	148	0	0	122	128	224	226	0	0	0	0	195	195
CMM22-288	158	158	250	250	284	284	139	139	0	0	232	232	217	217	0	0	293	293	118	122	234	234	0	0	0	0	195	195
CMM22-293	158	158	250	250	308	308	0	0	137	137	234	250	217	217	0	0	293	293	112	112	240	238	0	0	0	0	195	195
CMM22-306	176	176	242	242	284	284	139	139	0	0	232	232	217	217	148	148	0	0	122	126	224	237	0	0	0	0	195	195
CMM22-326	158	158	250	250	284	308	0	0	137	137	256	232	217	217	146	146	293	293	112	112	222	236	0	0	0	0	195	195
CMM22-347	161	161	250	250	284	284	139	139	0	0	272	272	217	217	0	0	0	0	116	116	222	222	0	0	0	0	195	195
CMM22-389	161	161	250	250	284	284	139	139	0	0	262	272	217	217	0	0	0	0	122	114	0	0	0	0	0	0	195	195
CMM22-390	161	161	250	250	0	0	139	139	0	0	262	272	217	217	0	0	0	0	122	114	0	0	0	0	0	0	195	195
CMM22-391	158	158	250	246	0	0	139	139	0	0	262	272	217	217	0	0	0	0	122	122	222	222	0	0	0	0	195	195
CMM22-400.01	164	164	250	250	288	288	137	171	140	143	248	222	215	207	0	0	311	311	118	136	230	230	0	0	295	297	195	195
CMM22-414.01	158	158	250	250	0	0	139	139	0	0	262	272	217	217	0	0	0	0	116	122	220	220	0	0	0	0	195	195
CMM22-442.01	158	152	250	250	320	320	0	0	137	137	250	250	217	217	144	144	293	295	112	112	236	236	0	0	0	0	195	195
CMM22-456.01	158	158	250	250	320	320	0	0	134	134	254	234	217	217	0	0	293	293	108	112	230	242	0	0	0	0	195	195
CMM22-458.01	158	158	250	250	304	308	0	0	134	131	254	234	217	219	0	0	293	293	112	116	230	236	0	0	0	0	195	195
CMM22-467.01	158	152	250	250	308	308	0	0	137	137	256	234	211	211	148	144	293	293	112	112	236	234	0	0	0	0	195	195
CMM22-482.01	164	164	232	232	0	0	137	137	140	137	248	248	215	219	0	0	311	313	112	112	237	237	0	0	293	293	0	0
CMM22-482.04	164	164	232	232	0	0	0	0	0	0	248	248	215	215	0	0	311	313	112	112	214	237	0	0	293	293	0	0
CMR21-025	164	167	242	232	292	292	0	0	137	146	248	248	207	205	0	0	311	311	126	124	216	216	0	0	0	0	0	0
CMR21-026	0	0	232	232	284	296	141	141	143	161	0	0	205	213	146	146	311	311	118	118	210	210	154	166	293	287	197	201
CMR21-091	0	0	232	232	292	312	141	143	146	146	0	0	205	213	0	0	311	311	112	130	210	210	154	163	287	287	197	199
CMR21-177	0	0	232	232	296	292	143	143	143	146	0	0	205	213	0	0	311	311	122	122	210	210	154	151	287	285	197	199
CMR21-198	164	164	242	242	0	0	0	0	137	146	248	248	205	213	0	0	311	311	124	124	216	216	0	0	0	0	0	0
CMR22-236	0	0	232	232	292	292	141	141	146	146	0	0	205	213	0	0	311	311	122	120	210	210	166	151	286	286	197	199
CMR22-237	158	152	232	232	292	292	141	141	146	146	0	0	205	213	0	0	311	311	122	120	210	210	166	151	286	286	197	199
CMR22-269	158	158	232	232	296	292	141	141	143	146	0	0	205	213	0	0	311	311	112	120	210	210	154	163	286	291	199	199
CMR23-802	0	0	232	232	296	292	145	155	143	149	0	0	205	213	146	146	311	311	118	118	210	210	148	160	285	291	199	199
CMR23-K134	0	0	232	232	292	292	141	147	143	146	0	0	205	213	146	146	311	311	118	112	210	206	151	157	289	279	199	199
CMR23-K135	0	0	232	232	296	292	155	155	143	149	0	0	205	213	146	146	311	311	112	114	206	206	160	160	289	289	197	199
CMR23-K136	0	0	232	232	292	292	141	145	146	146	0	0	205	213	146	146	311	311	122	114	210	210	154	163	287	287	197	199
CMR23-K137	0	0	230	230	292	292	141	143	146	146	0	0	205	213	146	146	311	311	118	118	210	210	151	151	293	286	197	199
CMR23-K326	0	0	232	232	284	292	143	147	140	146	0	0	205	213	146	146	311	311	122	114	210	210	172	172	279	269	195	199
CMR23-K327	0	0	232	232	292	292	141	147	137	149	0	0	205	213	0	0	311	311	118	112	210	210	154	178	289	285	201	199
CMR23-K329	152	152	232	232	296	296	143	143	137	146	0	0	205	213	146	146	311	311	122	120	210	210	154	163	287	287	199	199
CMR23-K330	0	0	232	232	292	292	141	143	143	146	0	0	205	213	146	146	311	311	118	130	210	210	166	139	287	287	197	199
HMR-096	164	164	232	232	296	292	141	141	137	155	0	0	205	213	0	0	311	311	114	114	210	210	151	151	287	285	197	199
HMR-097	0	0	232	232	296	292	141	141	137	155	0	0	205	213	0	0	311	311	114	114	210	210	151	151	287	285	197	199
HMR-113	0	0	0	0	284	292	141	143	140	158	0	0	205	205	146	146	311	311	112	132	210	210	160	172	287	287	197	199
HMR-141	0	0	232	232	296	296	141	143	143	146	0	0	205	213	0	0	311	311	112	122	210	210	154	163	289	287	199	199
HMR-162	0	0	232	232	296	292	141	141	137	146	0	0	205	213	0	0	311	311	112	114	210	210	151	172	289	287	199	199
HMR-193	0	0	232	232	296	296	141	143	143	146	0	0	205	205	0	0	311	311	114	124	210	206	166	157	289	285	197	199
HMR-429	0	0	232	232	292	292	141	141	140	146	0	0	205	213	0	0	311	311	114	120	210	206	166	145	287	287	199	199
MAY22-001	164	164	242	242	288	324	137	171	137	137	248	222	215	215	0	0	311	311	116	116	238	238	0	0	291	291	0	0
MAY22-021	164	188	232	232	288	288	137	137	137	143	222	222	215	217	0	0	311	311	110	110	230	230	0	0	295	301	0	0
MAY22-048	164	164	242	242	288	288	137	185	137	137	222	222	215	215	0	0	311	311	108	134	234	234	0	0	297	297	189	189
MAY22-064	164	164	242	242	288	288	185	185	143	143	248	248	215	217	0	0	311	311	110	108	222	222	0	0	295	295	0	0
MAY22-078	164	185	0	0	288	288	185	185	137	137	248	222	215	215	0	0	311	311	0	0	262	262	0	0	295	297	0	0
MAY22-079	164	185	242	242	288	288	137	137	143	143	248	248	215	215	0	0	311	311	108	108	226	226	0	0	295	297	189	189
MAY22-169.01	164	164	232	232	288	288	0	0	137	137	248	248	215	219	0	0	311	313	110	110	224	232	154	154	297	297	0	0
MAY22-169.02	164	164	232	232	288	288	0	0	137	137	248	222	215	217	0	0	311	311	110	110	232	232	154	154	295	287	189	189
MAY22-176	158	158	0	0	284	284	0	0	0	0	248	222	215	215	0	0	311	311	0	0	0	0	0	0	0	0	195	195
MAY22-198	164	185	0	0	288	288	181	137	131	131	248	248	217	217	0	0	311	311	110	146	0	0	0	0	297	297	0	0
MAY22-199	164	164	232	232	284	284	185	185	137	137	248	248	217	217	0	0	311	311	110	110	232	232	0	0	295	295	0	0
MAY22-243.28	164	164	0	0	284	284	137	137	137	137	248	248	217	217	0	0	311	311	108	108	224	254	0	0	295	297	187	187
MAY22-324	158	158	250	250	296	296	0	0	134	131	264	266	217	217	148	148	293	293	110	110	230	236	0	0	0	0	195	195
MAY22-329	164	164	250	250	0	0	185	185	137	137	248	222	215	217	0	0	311	313	110	108	234	220	0	0	295	293	0	0
RUN21-013	164	164	242	242	292	292	187	187	137	137	248	248	205	205	0	0	311	311	128	120	216	216	0	0	271	271	0	0
RUN22-289	164	170	0	0	288	288	187	187	140	137	248	248	205	205	0	0	311	311	124	144	222	216	154	163	287	271	197	199
RUN22-291	164	164	242	242	284	284	187	187	137	137	248	248	205	221	0	0	311	311	120	124	216	218	154	139	0	0	199	199
RUN22-292	164	149	0	0	0	0	187	187	134	137	248	248	205	205	0	0	311	311	120	124	216	216	0	0	271	271	0	0
RUN22-294	164	167	242	242	288	288	187	187	134	131	248	274	207	207	0	0	311	311	122	120	216	216	154	154	289	285	199	199
RUN22-639	0	0	232	232	292	292	147	159	140	143	0	0	205	205	146	146	311	311	114	114	210	210	154	163	287	285	197	199
RUN23-030	152	152	232	232	292	300	141	183	140	143	0	0	205	205	146	146	311	311	122	124	210	210	151	148	287	285	197	199
RUN23-031	0	0	232	232	292	288	159	173	143	146	0	0	205	197	146	140	311	311	118	114	210	210	151	148	287	285	199	199
RUN23-151	158	152	232	232	292	300	169	157	134	146	0	0	205	205	146	146	311	311	114	114	210	210	121	142	289	287	199	199
RUN23-169	0	0	232	232	292	292	167	157	137	143	0	0	0	0	146	146	311	311	122	114	210	210	166	166	285	285	199	199
RUN23-184	164	164	232	232	0	0	187	187	137	137	248	248	207	213	0	0	311	311	132	132	216	216	0	0	0	0	0	0
RUN23-185	164	164	242	242	0	0	0	0	137	137	248	248	205	195	146	146	311	311	126	138	216	216	178	178	289	285	201	201
RUN23-186	164	164	242	242	0	0	187	187	134	137	248	248	205	205	0	0	311	311	124	124	216	216	154	154	0	0	0	0
RUN23-187	164	158	242	242	0	0	187	187	137	137	248	248	217	207	0	0	311	311	124	132	216	216	154	154	287	287	0	0
RUN23-188	164	164	242	232	292	292	147	147	140	137	248	248	207	195	0	0	311	311	118	124	216	216	154	154	287	285	0	0
RUN23-189	170	170	242	242	0	0	149	149	134	137	248	248	205	205	146	146	311	311	126	124	222	216	154	154	287	285	0	0
RUN23-437	164	164	232	232	296	296	187	187	134	146	248	248	207	205	146	146	311	311	128	124	216	216	0	0	289	287	199	199
RUN23-445	164	164	230	230	0	0	163	163	137	137	248	248	207	205	0	0	311	311	120	120	216	216	172	172	279	279	195	199
RUN23-446	164	164	242	232	284	288	141	141	137	131	248	248	207	205	146	146	311	311	122	120	216	216	154	154	287	279	0	0
RUN23-447	164	164	242	242	288	288	0	0	137	131	248	248	215	207	0	0	311	311	120	130	216	216	157	157	0	0	0	0
RUN23-448	164	164	242	242	0	0	163	163	137	137	248	248	205	209	0	0	311	311	120	120	216	218	154	154	285	285	0	0
RUN23-525	164	164	232	232	292	292	0	0	137	137	248	248	205	213	0	0	311	311	128	124	216	216	166	166	285	285	199	199
RUN23-664	0	0	232	232	284	296	163	165	134	137	0	0	205	205	146	146	311	311	118	124	210	210	157	157	289	285	197	201
RUN23-666	0	0	232	232	284	292	141	141	143	146	0	0	205	213	0	0	311	311	118	122	210	210	163	157	287	279	199	199
RUN23-737	0	0	232	232	296	292	163	175	140	143	248	248	205	213	146	146	311	311	114	114	210	210	157	157	287	291	201	199
RUN23-738	0	0	232	232	284	292	147	161	137	143	248	248	205	213	146	146	311	311	114	120	210	210	163	139	285	279	197	199
RUN23-739	0	0	232	232	296	296	141	159	146	158	244	244	205	205	146	146	311	311	118	120	210	210	166	151	287	285	197	199
RUN23-740	0	0	232	232	292	292	141	159	134	143	0	0	205	213	146	146	311	311	118	114	210	210	124	136	287	285	199	199
RUN23-741	0	0	232	232	296	296	159	161	137	146	248	248	205	205	146	146	311	311	122	114	210	210	145	145	287	285	197	199
RUN23-742	0	0	232	232	296	292	167	167	140	143	0	0	205	213	146	146	311	311	110	122	210	210	139	145	287	285	201	199
RUN23-743	0	0	232	232	296	292	165	165	143	146	0	0	205	213	146	146	311	311	110	114	210	210	145	142	285	285	197	199
RUN23-744	0	0	232	232	292	292	167	163	149	149	248	248	205	213	146	146	311	311	118	122	210	210	148	148	287	285	203	205
RUN23-745	0	0	232	232	292	300	153	179	137	137	0	0	205	205	146	146	311	311	114	114	210	210	160	160	287	287	197	199
RUN23-746	0	0	232	232	284	292	141	165	146	146	0	0	205	205	146	146	311	311	114	120	216	210	160	160	285	285	199	199
RUN23-747	0	0	232	232	296	292	169	157	134	137	0	0	205	213	146	146	311	311	122	130	210	210	139	139	287	285	199	199
RUN23-748	158	158	232	232	292	292	145	161	140	143	0	0	211	205	146	146	311	311	118	122	210	210	160	160	287	285	201	199
RUN23-749	0	0	232	232	292	292	181	147	143	146	250	250	205	213	146	146	311	311	114	114	210	210	145	124	289	287	197	199
RUN23-750	0	0	232	232	292	292	181	143	146	149	248	248	205	213	146	146	311	311	114	114	210	210	151	151	289	285	199	199
RUN23-751	152	152	232	232	292	292	181	143	146	149	0	0	205	213	146	146	311	311	114	114	210	210	151	151	289	285	199	199
RUN23-752	0	0	232	232	292	292	155	147	134	143	0	0	205	205	146	146	311	311	114	114	210	210	178	178	289	285	201	201
RUN23-753	0	0	232	232	292	292	155	147	134	143	248	248	205	205	146	146	311	311	114	114	210	210	178	178	289	285	201	201
RUN23-754	0	0	232	232	284	300	147	159	137	149	0	0	205	213	146	146	311	311	114	120	210	210	163	163	285	279	201	199
RUN23-755	0	0	232	232	292	300	155	159	140	137	0	0	205	213	146	146	311	311	114	114	210	210	163	157	285	285	201	199

## Sheet: MLG Te
Ind	Tg_29		Tg_08		Tg_02		Tg_34		Tg_31		Tg_14		Tg_17		Tg_33		Tg_01		Tg_40		Tg_12		Tg_26		Tg_05		Tg_20
CMM22-335	269	272	226	226	0	0	0	0	0	0	0	0	0	0	064	064	0	0	0	0	0	0	0	0	0	0	0	0
CMM22-336	152	152	0	0	0	0	0	0	0	0	0	0	0	0	064	064	0	0	120	120	0	0	0	0	0	0	0	0
CMM22-360	269	272	0	0	0	0	0	0	0	0	0	0	0	0	064	064	0	0	0	0	0	0	0	0	0	0	0	0
CMM22-361	269	272	0	0	0	0	0	0	0	0	0	0	0	0	0	0	0	0	0	0	0	0	0	0	0	0	0	0
CMM22-363	272	272	250	226	0	0	0	0	0	0	0	0	0	0	064	064	0	0	0	0	0	0	0	0	0	0	0	0
CMM22-368	269	272	226	226	0	0	0	0	0	0	0	0	0	0	0	0	0	0	0	0	0	0	0	0	0	0	0	0
CMM22-407	0	0	0	0	0	0	0	0	0	0	0	0	0	0	064	064	0	0	120	120	0	0	0	0	0	0	0	0
CMM22-433	0	0	0	0	0	0	0	0	0	0	0	0	0	0	064	064	0	0	126	126	0	0	97	97	0	0	0	0
CMR21-004	158	158	0	0	0	0	0	0	0	0	0	0	0	0	0	0	0	0	0	0	0	0	0	0	0	0	0	0
CMR21-043	0	0	0	0	284	292	0	0	143	143	0	0	0	0	0	0	0	0	110	110	0	0	166	166	0	0	0	0
CMR21-044	0	0	0	0	292	292	141	141	134	146	0	0	205	205	0	0	0	0	110	110	216	216	0	0	0	0	0	0
CMR21-058	0	0	0	0	0	0	0	0	0	0	0	0	0	0	0	0	0	0	110	110	0	0	154	154	0	0	0	0
CMR21-085	0	0	232	232	0	0	141	141	0	0	0	0	0	0	0	0	0	0	110	110	0	0	0	0	0	0	0	0
CMR21-143	155	155	0	0	0	0	0	0	0	0	0	0	0	0	0	0	0	0	0	0	0	0	0	0	0	0	0	0
CMR21-159	0	0	232	232	0	0	0	0	0	0	0	0	0	0	0	0	0	0	110	110	0	0	0	0	0	0	0	0
CMR21-193	164	164	232	232	0	0	0	0	137	137	248	248	207	211	0	0	311	311	124	124	216	216	0	0	0	0	0	0
MAY22-088	161	161	242	242	296	288	159	167	137	149	240	242	215	215	064	064	0	0	106	106	210	210	0	0	297	288	0	0
MAY22-089	164	164	232	232	292	292	137	141	137	137	248	248	217	217	146	146	311	311	122	128	0	0	154	160	0	0	184	184
MAY22-090	161	161	242	242	296	296	151	151	140	134	240	240	217	217	064	064	0	0	106	106	214	210	0	0	286	288	194	194
MAY22-095	161	161	242	242	288	300	167	161	137	137	240	240	215	215	146	146	311	311	106	106	214	214	0	0	286	288	0	0
MAY22-096	161	161	0	0	288	288	155	149	143	149	240	240	215	215	064	064	311	311	106	106	222	210	0	0	297	288	210	210
MAY22-099	161	161	0	0	288	288	155	153	134	137	240	244	215	219	0	0	311	311	106	106	210	210	0	0	286	284	0	0
MAY22-100	161	161	242	242	296	296	155	169	140	143	240	240	215	215	064	064	0	0	106	106	210	210	0	0	286	284	0	0
MAY22-101	161	161	242	242	296	296	155	169	140	143	240	240	215	221	064	064	0	0	106	106	210	210	0	0	286	284	0	0
MAY22-156.01	266	266	242	242	296	288	159	151	146	149	236	236	215	215	146	146	311	311	108	112	214	214	0	0	288	288	194	194
MAY22-156.09	161	266	0	0	292	292	159	161	137	137	240	240	215	219	146	064	313	313	106	106	214	214	0	0	288	288	198	198
MAY22-156.16	161	266	242	242	300	300	151	161	137	137	240	240	215	215	0	0	311	311	106	106	210	210	0	0	288	288	194	194
MAY22-168.01	164	164	232	232	288	288	185	191	134	134	248	248	215	215	0	0	311	311	130	130	0	0	0	0	287	284	187	187
MAY22-212.01	266	266	242	242	284	284	0	0	146	149	244	236	215	215	146	146	311	311	108	112	210	210	157	157	288	288	0	0
MAY22-227	161	266	242	242	296	296	157	163	140	143	236	236	215	215	064	064	311	311	108	112	210	210	0	0	288	288	0	0
MAY22-239.02	0	0	0	0	284	308	151	151	137	137	240	240	217	217	0	0	311	311	106	106	210	210	115	115	297	297	200	200
MAY22-241.04	161	266	0	0	296	296	151	169	134	134	240	242	217	217	0	0	313	309	106	106	222	228	0	0	297	286	0	0
MAY22-275	161	161	242	242	288	280	155	157	137	137	240	242	215	215	0	0	311	311	106	106	222	210	0	0	297	288	0	0
MAY22-277	161	161	242	242	288	288	151	153	134	152	240	240	215	215	064	064	311	311	106	106	0	0	0	0	297	286	198	198
MAY22-278	269	266	242	242	288	289	153	153	134	134	240	246	215	215	064	064	311	311	106	106	210	210	0	0	297	297	0	0
MAY22-279	161	266	242	242	296	288	153	153	134	134	242	246	215	215	146	146	311	311	106	106	210	210	0	0	288	288	0	0
MAY22-312.05	188	188	232	232	296	292	185	185	137	131	248	248	219	213	146	064	311	311	108	130	210	210	103	103	287	284	187	187
MAY22-340.01	164	164	232	232	296	288	189	189	134	137	248	248	215	221	146	146	311	311	120	124	210	210	0	0	293	284	187	187
MAY22-390	0	0	232	232	296	292	0	0	0	0	248	248	215	221	146	064	311	311	126	120	0	0	0	0	0	0	0	0
MAY22-395.01	0	0	0	0	0	0	0	0	0	0	0	0	0	0	064	064	0	0	134	134	0	0	0	0	0	0	0	0
MR-317	0	0	232	232	292	292	0	0	0	0	0	0	0	0	0	0	0	0	110	110	0	0	0	0	0	0	0	0
MR-324	0	0	232	232	284	292	0	0	140	143	0	0	0	0	0	0	0	0	112	112	0	0	139	139	0	0	0	0
MR-346	0	0	0	0	0	0	0	0	143	146	248	248	205	213	0	0	0	0	110	110	216	216	0	0	285	285	199	199
MR-405	0	0	0	0	0	0	0	0	146	149	248	248	0	0	0	0	0	0	124	124	0	0	151	151	0	0	0	0
MR-514	164	164	0	0	0	0	0	0	137	137	248	248	205	205	0	0	311	311	110	110	216	216	0	0	0	0	0	0
RUN21-077	158	158	0	0	284	308	167	167	0	0	0	0	207	183	146	146	0	0	108	108	214	214	0	0	277	277	0	0
RUN22-447	158	158	0	0	284	308	169	169	137	137	0	0	207	213	146	146	0	0	108	108	214	214	0	0	277	277	195	195
RUN22-453	158	158	0	0	284	284	169	169	140	140	0	0	207	207	154	146	0	0	108	108	214	214	0	0	277	277	0	0
RUN22-455	158	158	0	0	284	284	155	155	140	140	0	0	207	207	154	154	311	311	108	108	214	214	0	0	277	277	0	0
RUN22-456	158	158	0	0	284	284	155	155	140	137	0	0	207	207	146	146	0	0	108	108	214	214	0	0	277	277	0	0
RUN22-457	158	158	0	0	284	284	167	167	140	137	244	244	207	183	154	146	311	311	104	104	214	214	154	151	0	0	0	0
RUN22-458	164	158	242	232	284	284	155	155	140	140	0	0	207	219	154	154	311	311	108	108	214	214	154	163	277	277	0	0
RUN22-459	158	158	242	242	284	284	169	169	140	140	0	0	207	207	154	146	0	0	108	108	214	214	0	0	277	277	0	0
RUN22-471	158	158	0	0	284	308	169	169	0	0	0	0	207	207	154	146	311	311	104	104	214	214	154	166	277	277	0	0
RUN22-493	158	158	0	0	284	284	169	169	0	0	0	0	217	207	146	146	311	311	108	108	214	214	0	0	277	277	0	0
RUN22-495	158	158	0	0	284	284	169	169	137	137	0	0	207	183	146	146	0	0	108	108	214	214	0	0	0	0	0	0
RUN22-499	158	158	250	250	284	284	169	177	0	0	0	0	207	183	146	146	311	311	108	104	214	214	0	0	277	277	0	0
RUN22-500	158	158	0	0	284	284	169	177	0	0	0	0	207	183	146	146	311	311	108	104	214	214	0	0	277	277	0	0
RUN22-525	158	158	0	0	284	284	163	175	137	137	0	0	207	183	146	146	0	0	108	108	214	214	0	0	277	277	0	0
RUN22-546	158	158	0	0	284	284	163	163	137	137	0	0	207	183	146	146	311	311	108	108	214	214	0	0	277	277	0	0
RUN22-548	158	158	0	0	284	284	167	173	0	0	0	0	207	183	146	146	299	299	108	108	214	214	0	0	277	277	0	0
RUN22-564	158	158	0	0	284	284	169	169	137	137	0	0	207	183	146	146	0	0	108	108	214	214	0	0	277	303	0	0
RUN22-579	158	158	0	0	284	284	0	0	143	143	0	0	207	205	154	146	0	0	108	108	214	214	0	0	277	277	0	0
RUN22-591	158	158	0	0	284	284	171	169	0	0	0	0	207	183	0	0	299	299	108	108	214	214	0	0	277	277	0	0
RUN22-592	158	158	0	0	284	284	181	167	0	0	0	0	207	225	146	146	0	0	108	108	214	214	0	0	277	303	0	0
RUN22-617	158	158	0	0	284	284	167	167	137	137	0	0	207	183	154	154	311	311	108	108	214	214	0	0	277	277	0	0
RUN22-656	158	158	0	0	284	284	155	155	0	0	0	0	207	237	146	146	311	311	108	108	214	214	0	0	277	277	0	0
RUN23-027	158	158	0	0	284	284	155	155	140	140	0	0	207	213	0	0	311	311	108	108	214	214	0	0	277	277	0	0
RUN23-029	158	158	0	0	284	284	171	171	140	140	0	0	207	183	154	154	311	311	108	108	214	214	0	0	277	277	0	0
RUN23-093	158	158	0	0	284	284	169	169	137	137	0	0	207	183	154	146	311	311	108	108	214	214	0	0	303	303	0	0
RUN23-094	158	158	0	0	284	284	167	175	140	140	0	0	207	225	0	0	311	311	108	108	214	214	0	0	277	277	0	0
RUN23-168	158	158	0	0	284	284	165	165	137	137	0	0	217	207	146	146	0	0	108	108	214	214	0	0	0	0	0	0
RUN23-756	158	158	0	0	284	284	147	147	137	137	0	0	207	183	146	146	311	311	108	108	214	214	157	157	287	285	197	197
RUN23-761	158	152	0	0	284	284	147	165	137	137	0	0	207	183	154	154	311	311	108	108	214	214	139	139	0	0	0	0

## Sheet: MLG Zr
Ind	Zr_20		Zr_45		Zr_49		Zr_29		Zr_24		Zr_17		Zr_26		Zr_25		Zr_48		Zr_12		Zr_16		Zr_06
CMM22-079	124	124	224	227	206	218	129	153	133	133	0	0	179	183	144	144	129	137	0	0	173	173	230	236
CMM22-097	124	124	227	242	206	214	129	135	121	130	0	0	179	175	144	144	129	137	182	191	173	173	245	251
CMM22-115	124	128	233	245	218	214	129	129	133	121	0	0	183	175	144	144	141	143	185	221	173	173	212	239
CMM22-116	124	128	233	245	214	214	129	129	133	121	0	0	183	175	144	144	143	143	185	185	0	0	236	212
CMM22-117	124	128	233	245	0	0	129	129	133	121	0	0	183	175	144	144	143	143	185	185	0	0	212	239
CMM22-118	124	128	233	245	218	214	129	129	133	121	0	0	183	175	144	144	143	143	185	221	173	173	236	212
CMM22-191	130	138	233	230	186	226	129	153	0	0	226	226	183	175	140	154	137	133	167	167	0	0	317	326
CMM22-199	152	152	227	227	186	254	129	129	121	121	0	0	0	0	0	0	133	135	170	173	0	0	176	194
CMM22-200	152	152	227	227	186	186	129	129	121	121	0	0	0	0	0	0	133	135	170	173	0	0	176	194
CMM22-253	134	146	227	227	186	186	129	131	133	184	0	0	0	0	140	140	137	133	185	173	0	0	200	200
CMM22-254	134	146	227	227	186	186	129	131	133	184	0	0	0	0	0	0	137	133	185	173	0	0	200	200
CMM22-340	122	144	230	281	210	210	129	129	0	0	0	0	183	183	140	140	141	141	0	0	173	173	308	311
CMM22-341	144	144	230	281	210	210	129	129	0	0	0	0	183	183	140	140	141	141	0	0	173	173	308	311
CMM22-381	122	140	230	230	226	210	153	153	0	0	178	178	183	183	140	140	137	137	167	167	0	0	251	257
CMM22-395.01	138	142	230	230	214	186	129	153	0	0	178	178	175	187	144	140	137	137	0	0	191	191	308	257
CMM22-395.02	138	126	230	239	214	222	129	153	130	151	222	222	183	187	140	140	131	131	0	0	0	0	248	314
CMM22-460.01	126	126	224	227	186	210	129	129	172	172	0	0	175	175	198	198	133	165	0	0	0	0	200	254
CMM22-473.01	138	152	227	227	186	186	129	129	151	151	0	0	0	0	168	168	0	0	0	0	0	0	182	203
CMM22-479.01	136	136	227	227	186	186	129	129	0	0	0	0	0	0	164	176	0	0	0	0	0	0	203	206
CMM22-479.02	136	136	227	227	186	186	129	129	133	133	0	0	0	0	164	176	0	0	0	0	0	0	203	206
CMM22-479.05	136	136	227	227	186	186	129	129	139	139	162	162	0	0	164	176	0	0	0	0	0	0	203	206
CMM22-485.01	144	144	227	227	186	186	129	129	169	196	0	0	0	0	168	166	0	0	0	0	0	0	0	0
CMR21-003	132	132	242	230	214	214	131	131	130	130	206	214	179	179	144	146	0	0	0	0	0	0	0	0
CMR21-007	132	132	242	230	214	214	131	163	130	130	206	210	179	179	144	146	0	0	0	0	0	0	0	0
CMR21-008	132	132	230	239	214	214	131	165	130	130	206	210	179	179	146	146	0	0	0	0	0	0	0	0
CMR21-009	0	0	275	284	186	186	169	177	121	121	162	162	0	0	146	146	0	0	0	0	0	0	0	0
CMR21-010	132	132	242	239	214	214	131	165	133	133	210	210	0	0	146	146	0	0	0	0	0	0	0	0
CMR21-011	132	132	242	239	214	214	131	165	133	130	206	210	179	179	146	146	0	0	0	0	0	0	0	0
CMR21-012	132	132	230	230	214	186	165	177	121	130	162	210	179	179	146	146	0	0	0	0	0	0	0	0
CMR21-016	132	132	230	230	214	214	131	131	133	130	238	242	179	179	146	146	0	0	0	0	0	0	0	0
CMR21-038	132	132	230	230	214	214	131	165	130	130	206	206	179	179	146	146	0	0	0	0	0	0	0	0
CMR21-039	132	132	242	242	214	214	131	131	133	130	206	214	179	179	146	146	0	0	0	0	0	0	0	0
CMR21-050	132	132	242	239	214	214	131	155	133	133	206	206	179	179	146	146	0	0	0	0	0	0	0	0
CMR21-052	132	132	230	230	214	154	131	131	130	130	206	206	179	179	146	146	0	0	0	0	0	0	0	0
CMR21-062	132	132	230	230	214	214	161	161	130	130	206	210	179	179	146	146	0	0	0	0	0	0	0	0
CMR21-063	132	132	230	230	214	186	131	161	130	130	206	210	179	179	146	146	0	0	0	0	0	0	0	0
CMR21-075	132	132	242	230	214	214	131	161	130	130	206	210	179	179	146	146	0	0	0	0	0	0	0	0
CMR21-077	132	132	242	242	214	186	131	177	133	130	162	206	179	179	146	146	0	0	0	0	0	0	0	0
CMR21-090	132	132	242	293	214	214	131	155	133	130	206	258	179	179	146	146	0	0	0	0	0	0	0	0
CMR21-092	132	132	227	230	186	186	131	131	133	133	206	206	179	179	144	146	0	0	0	0	0	0	0	0
CMR21-096	0	0	230	230	186	154	131	175	130	130	0	0	179	179	146	146	0	0	0	0	145	177	194	194
CMR21-132	130	132	239	239	186	154	171	171	130	130	206	206	0	0	0	0	0	0	0	0	0	0	0	0
CMR21-138	132	132	242	230	214	214	131	131	133	130	162	206	179	179	146	146	141	141	0	0	177	181	212	281
CMR21-139	132	132	0	0	214	214	131	165	133	130	206	206	0	0	0	0	141	141	0	0	179	203	0	0
CMR21-144	132	148	254	254	214	214	131	133	136	136	206	206	179	179	148	148	141	141	0	0	179	179	218	221
CMR21-153	132	132	230	239	214	214	131	131	130	130	206	210	179	179	146	146	141	141	0	0	179	185	212	209
CMR21-158	132	132	230	230	214	186	163	165	133	133	162	206	179	179	146	146	141	141	0	0	189	197	218	272
CMR21-165	132	132	230	230	214	214	131	131	133	133	206	246	179	179	146	146	141	141	0	0	185	185	209	278
CMR21-167	132	132	230	230	214	214	131	161	130	130	206	254	179	179	146	146	141	141	0	0	187	187	212	209
CMR21-169	132	132	242	236	214	214	131	131	130	130	206	214	179	179	144	146	141	141	0	0	179	185	215	215
CMR21-172	132	132	230	239	214	186	163	169	130	130	206	210	179	179	146	146	141	141	0	0	179	185	218	209
CMR21-174	132	132	242	239	214	214	131	131	130	130	206	210	179	179	146	150	141	141	0	0	181	189	272	266
CMR21-176	132	132	242	230	214	214	131	165	130	130	206	246	179	179	146	150	143	143	0	0	185	185	209	209
CMR21-182	132	132	242	239	214	214	131	131	133	130	246	202	179	179	146	146	141	141	0	0	177	177	209	266
CMR21-194	132	132	245	230	214	214	131	131	133	130	210	246	179	179	146	146	141	143	0	0	181	183	209	209
CMR22-230	132	132	245	230	214	214	131	161	133	130	246	246	179	179	146	148	141	141	0	0	181	179	209	209
CMR22-233	132	132	230	239	214	186	131	131	130	130	206	254	179	179	146	146	141	141	0	0	177	177	206	215
CMR22-239	132	132	230	239	214	214	131	131	130	130	206	254	179	179	146	146	141	141	0	0	179	179	206	215
CMR22-242	132	132	242	245	214	214	131	163	133	136	206	206	179	179	146	146	143	143	0	0	179	179	212	221
CMR22-265	132	132	230	230	214	214	131	131	130	130	206	210	179	179	146	146	141	141	0	0	179	179	221	272
CMR22-274	132	132	245	230	214	214	131	161	130	130	206	206	179	179	146	146	141	141	0	0	179	183	209	215
CMR22-275	132	132	230	239	214	214	131	157	133	130	206	210	179	179	144	146	141	141	0	0	177	177	209	227
CMR22-313	132	132	230	230	214	214	131	131	130	130	206	206	179	179	146	148	141	163	0	0	179	179	209	209
CMR22-323	0	0	263	278	186	186	131	131	133	133	246	246	179	179	144	146	143	159	0	0	205	207	212	218
CMR22-324	0	0	263	278	186	186	165	171	133	121	242	242	0	0	146	146	141	97	0	0	205	207	0	0
CMR22-326	132	132	263	278	186	186	177	171	133	133	206	206	0	0	0	0	141	165	0	0	205	207	0	0
CMR22-327	132	132	230	230	214	214	131	159	130	130	206	242	179	179	146	146	141	141	200	212	181	179	254	278
CMR22-329	132	132	230	230	214	214	131	159	130	130	206	206	179	179	146	146	141	141	200	212	181	179	254	278
CMR22-380	142	176	275	275	186	254	153	155	121	121	162	162	179	179	146	146	163	163	176	176	0	0	290	293
CMR22-397	176	174	275	275	186	254	153	155	121	121	162	162	179	179	146	146	141	163	176	176	0	0	293	293
CMR22-440	132	132	233	233	214	186	163	167	121	130	162	210	179	179	146	146	141	167	194	266	181	181	314	242
CMR22-469	132	132	230	230	214	214	131	161	130	130	206	206	179	179	146	146	141	141	197	197	179	179	206	272
CMR22-470	0	0	0	0	186	254	177	177	121	121	162	162	0	0	146	146	163	163	254	254	0	0	305	305
CMR22-471	0	0	269	269	186	186	177	177	121	121	162	162	0	0	146	146	163	163	272	272	0	0	311	311
CMR22-517	132	132	230	230	214	214	131	171	130	130	206	206	179	179	146	146	141	143	200	197	191	191	212	212
CMR22-518	132	132	230	254	214	214	131	171	130	130	206	206	179	179	146	146	141	143	200	197	189	189	212	212
CMR22-527	134	132	230	230	214	214	131	131	133	133	206	206	179	179	146	146	141	141	194	194	189	189	218	221
CMR22-534	134	132	230	230	214	214	131	131	130	130	206	246	179	179	146	146	141	141	194	203	189	189	206	227
CMR22-538	132	132	230	230	214	214	131	131	133	130	206	206	179	179	146	146	141	141	197	203	179	179	230	212
CMR22-541	132	132	230	230	214	214	131	131	133	130	206	206	179	179	146	146	141	141	197	203	191	179	230	212
CMR22-542	132	132	242	230	214	214	153	131	133	133	206	206	179	179	146	150	141	141	200	197	179	179	212	218
CMR22-561	132	132	230	230	214	214	131	167	130	130	206	238	179	179	146	146	141	143	191	203	183	183	221	209
CMR22-562	132	132	230	230	214	214	131	131	130	130	238	250	179	179	146	146	141	141	200	197	183	183	206	218
CMR22-573	132	132	230	230	214	214	131	163	130	136	206	206	179	179	146	146	141	141	194	197	183	183	206	209
CMR22-681	134	132	230	230	214	214	131	159	130	130	206	206	179	179	146	146	0	0	185	206	183	183	212	209
CMR22-696	132	132	230	230	214	214	131	131	130	130	206	206	179	179	146	146	0	0	194	197	183	183	221	275
CMR22-698	132	132	230	230	214	214	131	131	130	130	206	206	179	179	146	146	0	0	191	197	183	183	275	275
CMR22-712	134	132	230	230	214	214	131	131	130	130	206	206	179	179	146	146	0	0	197	188	187	187	209	209
CMR22-724	132	132	230	230	214	214	131	131	133	130	206	206	179	179	146	146	0	0	194	194	187	187	221	278
CMR22-728	132	132	230	230	214	214	131	131	133	130	206	206	179	179	146	146	0	0	194	194	191	191	221	278
CMR22-729	132	132	230	230	214	214	131	131	133	130	206	206	179	179	146	146	0	0	194	194	191	183	221	275
CMR22-735	130	132	230	239	214	214	131	131	130	130	246	246	179	179	146	148	0	0	200	197	179	185	236	257
CMR22-737	132	132	242	230	214	214	131	161	130	130	206	210	179	179	146	146	0	0	203	206	179	179	200	215
CMR22-738	130	132	230	230	214	214	131	131	130	130	246	246	179	179	146	148	0	0	200	197	179	179	236	236
CMR22-767	132	132	281	275	186	186	173	173	133	121	162	162	0	0	146	146	0	0	266	266	0	0	296	296
CMR22-768	132	132	281	275	186	186	173	173	133	121	162	162	0	0	146	146	0	0	266	266	215	215	296	296
CMR23-005	132	132	272	272	186	186	171	171	133	133	162	162	0	0	146	146	0	0	254	254	0	0	296	296
CMR23-006	132	132	230	275	214	186	161	173	121	130	162	210	179	179	146	146	0	0	182	215	195	195	212	317
CMR23-007	178	180	269	272	186	186	171	173	133	121	162	162	0	0	146	146	0	0	254	254	0	0	293	260
CMR23-008	132	132	272	272	186	186	171	173	121	121	162	162	0	0	146	146	0	0	254	272	0	0	296	296
CMR23-009	132	132	272	272	186	186	171	173	133	133	162	162	0	0	146	146	0	0	254	254	0	0	293	293
CMR23-010	180	180	272	272	186	186	171	171	121	121	162	162	0	0	146	146	0	0	257	257	0	0	284	299
CMR23-011	154	156	281	260	186	186	171	171	133	121	162	162	0	0	146	146	0	0	254	257	0	0	260	302
CMR23-013	178	180	269	272	186	186	171	173	133	121	162	162	179	179	146	146	0	0	254	254	0	0	293	260
CMR23-014	132	132	272	272	186	186	171	171	133	133	162	162	179	179	146	146	0	0	254	254	0	0	296	296
CMR23-015	156	158	284	257	206	186	171	167	121	121	162	162	0	0	146	146	0	0	197	197	0	0	302	263
CMR23-016	132	132	272	272	186	186	173	173	133	133	162	162	0	0	146	146	0	0	254	254	0	0	293	293
CMR23-017	132	132	230	230	214	214	131	131	130	130	206	202	179	179	146	146	0	0	197	206	179	179	221	209
CMR23-019	156	156	275	278	186	186	171	171	121	121	162	162	0	0	146	146	0	0	254	263	0	0	293	293
CMR23-038	160	164	281	272	186	186	163	173	121	121	162	162	0	0	146	146	0	0	212	266	0	0	257	290
CMR23-039	158	158	272	272	186	186	173	173	121	121	162	162	0	0	146	146	0	0	251	251	0	0	290	293
CMR23-040	160	160	272	266	186	186	177	173	121	121	162	162	0	0	146	146	0	0	212	260	0	0	317	293
CMR23-041	174	174	272	266	186	186	165	167	121	121	162	162	0	0	146	146	0	0	263	263	0	0	257	257
CMR23-042	164	164	275	275	186	186	165	173	133	121	162	162	0	0	146	146	0	0	254	245	0	0	260	284
CMR23-043	174	172	272	272	186	254	171	171	133	133	162	162	0	0	146	146	0	0	260	260	0	0	317	317
CMR23-044	132	132	242	230	214	214	131	131	133	133	246	250	179	179	146	146	0	0	191	203	179	179	218	266
CMR23-068	132	132	230	230	214	214	131	131	130	130	206	242	179	179	146	148	0	0	212	212	179	187	218	209
CMR23-069	136	136	245	272	186	186	185	207	121	121	162	162	0	0	146	146	0	0	212	212	187	187	275	302
CMR23-070	158	158	275	266	186	186	171	185	133	121	162	162	0	0	146	146	0	0	263	218	187	187	311	302
CMR23-071	124	146	275	284	186	254	171	171	121	130	162	162	0	0	146	146	0	0	215	224	187	187	284	320
CMR23-072	132	132	230	230	214	214	131	131	130	130	206	206	179	179	146	148	0	0	209	209	179	187	218	209
CMR23-100	146	144	275	266	186	186	183	183	121	130	162	162	0	0	146	148	0	0	206	209	187	187	278	341
CMR23-101	124	154	284	287	186	186	177	171	121	121	162	162	0	0	146	146	0	0	200	197	179	187	236	257
CMR23-102	144	144	254	251	186	186	167	167	121	121	162	162	0	0	146	146	0	0	170	209	187	187	296	302
CMR23-156	172	172	254	266	186	186	177	177	121	121	162	162	0	0	146	146	0	0	212	236	187	187	284	287
CMR23-157	134	164	263	251	186	186	131	171	121	130	162	162	0	0	146	146	0	0	200	260	187	187	314	272
CMR23-158	144	144	254	269	186	186	175	171	121	136	162	162	0	0	146	146	0	0	218	224	187	187	263	269
CMR23-159	144	144	278	272	186	186	171	171	121	121	162	162	0	0	146	146	0	0	185	185	187	187	278	278
CMR23-160	132	132	230	230	214	214	131	131	121	121	162	162	0	0	146	148	0	0	0	0	187	187	317	293
CMR23-161	144	144	254	269	186	186	175	171	121	136	162	162	0	0	146	146	0	0	0	0	187	187	263	269
CMR23-162	142	142	245	245	186	186	175	171	121	130	162	162	0	0	146	146	0	0	206	206	187	187	281	272
CMR23-163	132	132	230	230	214	214	131	131	130	130	206	206	179	179	146	146	0	0	0	0	179	187	0	0
CMR23-164	0	0	245	281	186	186	131	171	121	121	162	162	0	0	146	146	0	0	0	0	187	187	0	0
CMR23-165	172	172	281	272	186	186	177	191	121	121	162	162	0	0	146	146	0	0	0	0	187	187	0	0
CMR23-166	154	154	272	266	186	186	175	173	121	130	162	162	0	0	146	146	0	0	0	0	187	187	0	0
CMR23-167	144	160	245	248	186	186	163	165	121	121	162	162	0	0	146	146	0	0	0	0	187	187	0	0
CMR23-168	144	144	254	269	186	186	175	171	121	136	162	162	0	0	146	146	0	0	0	0	187	187	0	0
CMR23-169	144	144	245	266	186	186	177	175	121	121	162	162	0	0	146	146	0	0	206	227	187	187	308	266
CMR23-170	132	132	230	230	214	214	131	131	130	130	162	206	179	179	146	146	141	141	0	0	187	187	0	0
CMR23-171	132	132	230	230	214	214	131	131	121	121	162	162	0	0	146	146	165	167	0	0	187	187	0	0
CMR23-172	144	160	245	248	186	186	163	165	121	121	162	162	0	0	146	146	167	167	0	0	187	187	0	0
CMR23-232	152	158	284	269	186	186	131	171	121	127	162	162	0	0	146	146	167	167	0	0	187	187	0	0
CMR23-279	132	158	230	266	214	186	131	177	133	130	162	246	179	179	146	146	141	163	0	0	187	183	0	0
CMR23-280	132	158	242	272	214	186	157	157	133	130	162	206	179	179	146	146	141	163	0	0	177	187	0	0
CMR23-351	132	158	242	266	214	186	131	131	133	133	162	242	179	179	146	146	141	163	0	0	187	187	0	0
CMR23-394	0	0	269	257	186	186	165	165	133	133	162	162	0	0	146	146	0	0	0	0	187	213	0	0
CMR23-396	0	0	269	257	186	186	175	175	130	130	0	0	0	0	0	0	0	0	266	266	187	213	0	0
CMR23-398	0	0	269	257	186	186	171	171	133	133	162	162	0	0	144	144	0	0	0	0	187	213	0	0
CMR23-411	132	132	242	242	214	214	131	163	133	130	206	206	179	179	146	148	0	0	0	0	191	187	0	0
CMR23-424	132	132	242	230	214	214	131	131	130	130	206	250	179	179	146	146	0	0	0	0	179	187	0	0
CMR23-426	0	0	275	275	186	186	131	131	133	133	0	0	0	0	0	0	97	97	203	224	187	217	305	263
CMR23-427	0	0	275	275	186	186	171	171	133	133	162	162	0	0	0	0	0	0	0	0	187	217	212	212
CMR23-429	0	0	275	275	186	186	169	169	133	130	162	162	0	0	0	0	0	0	212	212	187	217	0	0
CMR23-430	0	0	275	275	186	186	0	0	0	0	162	162	0	0	144	146	0	0	0	0	187	217	221	221
CMR23-482	132	132	0	0	186	186	171	171	133	133	162	162	0	0	146	146	163	163	254	254	187	187	296	296
CMR23-483	132	132	272	272	186	186	173	173	133	133	162	162	0	0	146	146	163	163	254	272	187	187	296	296
CMR23-484	132	132	272	272	186	186	171	171	133	133	162	162	0	0	146	146	163	163	254	254	187	187	296	296
CMR23-486	176	178	275	275	186	186	169	169	121	121	162	162	0	0	146	146	163	163	254	254	187	187	296	296
CMR23-487	132	132	230	230	214	214	131	131	130	130	206	206	0	0	146	146	141	141	191	194	179	187	212	206
CMR23-489	132	132	272	272	186	186	173	173	133	121	162	162	0	0	146	146	163	163	197	197	187	187	296	296
CMR23-495	132	132	272	272	186	186	173	183	133	121	162	162	0	0	146	146	163	163	197	197	187	187	296	296
CMR23-496	0	0	0	0	186	186	209	213	133	133	162	162	0	0	146	146	163	163	0	0	187	187	314	314
CMR23-497	156	156	272	272	186	186	173	173	133	121	162	162	0	0	146	146	163	163	0	0	187	187	314	314
CMR23-498	132	132	275	272	186	186	173	173	121	121	162	162	0	0	146	146	163	163	254	254	187	187	290	296
CMR23-499	176	178	275	275	186	186	171	171	121	121	162	162	0	0	146	146	163	163	263	263	187	187	293	293
CMR23-526	132	132	230	230	214	186	177	161	121	130	162	206	0	0	146	146	143	143	212	263	179	187	311	203
CMR23-527	0	0	242	278	214	186	177	159	121	130	162	206	0	0	146	146	143	143	194	254	187	187	212	308
CMR23-528	132	132	230	230	214	186	177	161	121	130	162	206	0	0	146	146	143	143	212	263	187	187	311	203
CMR23-533	0	0	242	242	214	186	177	159	130	130	162	206	0	0	146	146	143	143	194	194	187	187	212	308
CMR23-534	0	0	0	0	186	254	177	159	130	130	162	206	0	0	146	146	143	143	194	194	187	187	212	308
CMR23-589	132	158	230	230	214	186	131	177	133	130	162	206	0	0	146	146	141	163	197	269	187	187	212	308
CMR23-590	132	154	242	242	214	186	131	177	133	130	162	206	0	0	146	146	141	163	209	248	179	179	314	209
CMR23-620	132	132	230	230	214	214	131	165	130	130	210	234	0	0	146	146	141	141	194	197	191	213	212	194
CMR23-621	132	132	230	230	214	214	131	165	130	130	210	234	0	0	146	146	141	141	194	197	191	191	212	194
CMR23-624	134	132	230	230	214	214	131	131	130	130	214	210	0	0	146	146	141	141	194	197	179	187	194	221
CMR23-625	134	132	230	230	214	214	131	131	130	130	210	202	0	0	146	146	141	141	194	206	187	187	203	203
CMR23-628	134	132	230	230	214	214	131	131	130	130	0	0	0	0	146	146	141	141	194	197	179	187	203	203
CMR23-630	132	132	230	230	214	214	131	131	133	130	206	210	0	0	146	146	141	141	194	194	185	183	230	197
CMR23-631	132	132	230	230	214	214	131	161	130	130	206	206	0	0	146	146	141	163	218	218	183	195	212	212
CMR23-632	132	132	230	230	214	214	131	131	133	130	206	210	0	0	146	146	141	141	194	194	183	183	230	197
CMR23-641	134	132	224	230	214	214	131	131	130	130	206	210	0	0	146	146	141	141	200	218	183	183	194	206
CMR23-643	132	132	230	248	214	214	131	161	130	130	202	250	0	0	146	146	141	163	191	197	191	191	230	218
CMR23-644	0	0	245	230	214	214	131	131	130	130	206	206	0	0	146	146	141	159	200	197	181	179	218	227
CMR23-649	132	132	245	230	214	214	131	131	130	130	206	254	0	0	146	146	141	141	200	200	185	189	266	269
CMR23-651	132	132	0	0	214	214	131	131	130	130	206	254	0	0	146	146	141	141	200	200	185	189	266	269
CMR23-713	132	132	239	248	214	214	131	131	130	130	238	254	0	0	146	146	141	159	200	200	181	179	275	263
CMR23-714	0	0	242	230	214	214	131	161	133	130	206	238	0	0	146	146	141	141	200	194	179	179	221	269
CMR23-715	132	132	245	239	0	0	131	131	130	130	206	210	0	0	146	146	141	141	194	215	181	181	218	218
CMR23-716	0	0	242	230	214	214	131	161	130	130	0	0	0	0	146	146	141	159	206	215	181	181	194	200
CMR23-717	132	132	242	230	214	214	131	161	130	130	0	0	0	0	146	146	141	141	200	206	181	187	194	200
CMR23-719	0	0	242	242	214	214	131	161	130	130	0	0	0	0	146	146	141	159	206	215	181	181	194	200
CMR23-720	132	132	230	239	214	214	131	161	130	130	162	206	0	0	146	146	141	141	200	194	181	187	230	260
CMR23-721	132	132	239	239	214	214	131	161	130	130	162	206	0	0	146	146	141	141	200	200	177	187	260	269
CMR23-722	132	132	230	239	214	214	131	131	130	130	210	246	0	0	146	146	141	141	191	194	177	177	209	224
CMR23-723	132	132	0	0	214	214	131	131	130	130	250	250	0	0	146	146	141	155	200	212	177	181	221	221
CMR23-724	0	0	230	230	214	214	131	131	130	130	206	250	0	0	146	146	141	141	194	197	177	181	221	272
CMR23-725	0	0	230	230	214	214	131	131	130	130	206	250	0	0	146	146	141	141	194	197	177	175	221	272
CMR23-727	132	132	233	230	214	214	131	157	133	130	206	206	0	0	146	146	141	141	0	0	177	177	197	197
CMR23-728	132	132	242	245	214	214	131	131	133	130	0	0	0	0	146	146	141	159	200	197	177	179	272	215
CMR23-729	132	132	239	248	214	194	131	131	130	130	162	250	0	0	146	146	141	141	200	200	177	179	215	263
CMR23-730	0	0	230	230	214	214	131	161	130	130	238	246	0	0	146	146	141	159	212	203	177	177	263	269
CMR23-731	0	0	230	230	214	194	131	131	130	130	210	250	0	0	146	146	141	141	191	197	173	177	203	263
CMR23-732	132	132	239	239	214	214	131	131	130	130	206	250	0	0	146	148	141	159	194	206	177	185	266	260
CMR23-733	132	132	245	245	214	194	131	161	133	130	162	162	179	179	144	146	141	141	200	200	177	177	245	257
CMR23-734	132	132	230	248	214	214	131	161	133	130	162	210	0	0	146	146	141	143	182	194	177	179	206	281
CMR23-735	130	132	230	239	214	194	131	161	133	130	206	206	0	0	146	146	141	141	0	0	177	177	194	194
CMR23-736	132	132	230	239	214	194	131	131	130	130	206	206	0	0	146	146	141	141	200	197	177	177	209	209
CMR23-738	132	132	230	230	214	194	131	133	130	130	206	210	0	0	146	146	141	159	200	194	177	183	194	191
CMR23-739	132	132	230	230	214	214	131	133	130	130	206	210	0	0	146	146	141	159	200	194	177	183	194	191
CMR23-740	132	132	230	230	214	214	131	133	130	130	206	210	0	0	146	146	141	141	0	0	177	177	194	194
CMR23-750	0	0	278	278	0	0	0	0	130	130	0	0	0	0	0	0	141	141	197	197	177	195	212	188
CMR23-766	132	132	230	230	214	214	131	131	133	130	206	246	179	179	146	146	141	163	203	215	177	179	221	197
CMR23-776	0	0	269	266	186	186	0	0	133	133	0	0	0	0	149	149	141	141	0	0	177	207	266	266
CMR23-777	0	0	278	278	118	118	0	0	130	130	0	0	179	183	146	146	159	159	191	191	177	217	0	0
CMR23-778	0	0	278	278	186	198	131	131	130	130	0	0	179	179	146	146	141	141	0	0	177	217	0	0
CMR23-779	132	132	230	230	214	214	131	131	130	130	214	210	179	179	146	146	141	141	194	194	177	177	230	272
CMR23-784	0	0	0	0	0	0	0	0	133	130	206	246	179	179	146	146	141	141	203	215	177	179	221	197
CMR23-785	0	0	230	230	0	0	131	131	133	130	206	246	179	179	146	146	141	141	203	215	177	179	221	197
CMR23-786	0	0	230	230	214	214	131	131	133	130	206	246	179	179	146	146	141	141	203	215	177	179	221	197
CMR23-787	132	132	230	230	214	214	131	131	133	130	206	246	179	179	146	146	141	141	203	215	177	179	221	197
CMR23-800	132	132	230	230	214	214	131	161	130	130	206	214	179	179	146	146	141	141	194	203	177	179	194	221
CMR23-833	0	0	254	263	186	186	185	197	121	130	162	162	0	0	146	146	139	139	203	224	177	177	281	290
CMR23-834	0	0	257	248	186	186	131	175	121	121	162	162	0	0	146	146	163	167	170	170	177	177	263	323
CMR23-835	132	132	230	230	214	214	131	131	133	130	206	234	179	179	146	146	141	163	194	197	177	177	209	275
CMR23-836	144	144	254	260	186	186	163	161	133	121	162	162	0	0	146	146	141	141	203	203	177	177	320	269
CMR23-837	132	132	230	230	214	214	131	127	130	130	258	246	179	179	146	146	141	141	212	215	177	177	218	218
CMR23-838	134	132	230	230	214	214	131	131	130	130	238	250	179	179	146	146	141	141	215	209	177	177	218	272
CMR23-840	132	132	230	230	214	214	131	131	130	130	226	238	179	179	146	148	141	141	200	212	177	177	215	215
CMR23-841	0	0	242	278	186	186	171	197	121	121	162	162	179	179	146	146	163	167	200	218	177	177	308	275
CMR23-842	124	124	263	269	186	186	169	171	121	121	162	162	0	0	146	148	169	169	185	176	177	177	257	281
CMR23-843	0	0	272	248	186	186	177	171	121	121	162	162	0	0	146	146	167	167	188	188	177	177	284	287
CMR23-844	0	0	272	266	186	186	171	159	121	130	162	162	0	0	146	148	167	167	248	248	177	177	308	305
CMR23-845	0	0	242	278	186	186	171	197	121	121	162	162	0	0	146	146	163	167	200	218	177	177	308	275
CMR23-846	144	144	284	272	186	186	161	173	121	121	162	162	0	0	146	146	167	167	209	209	177	177	320	287
CMR23-847	0	0	275	269	186	186	177	171	121	121	162	162	179	179	146	146	167	167	212	215	177	177	281	275
CMR23-848	0	0	230	266	214	186	131	171	121	130	162	206	179	179	146	146	141	141	206	233	177	177	284	287
CMR23-849	0	0	0	0	186	186	131	181	121	121	162	162	0	0	146	148	141	141	188	188	177	177	251	281
CMR23-850	132	132	230	230	214	214	131	131	133	130	206	214	179	179	146	148	141	141	197	206	177	177	209	284
CMR23-851	124	124	254	254	186	186	171	171	121	121	162	162	179	179	146	146	169	169	212	218	177	177	272	284
CMR23-852	0	0	245	245	186	186	175	215	121	121	162	162	179	179	146	146	167	167	197	209	177	177	266	320
CMR23-853	0	0	0	0	0	0	0	0	121	121	162	162	0	0	146	146	167	167	197	215	177	177	272	299
CMR23-854	0	0	0	0	186	186	179	179	121	121	162	162	179	179	146	146	167	167	197	215	177	177	272	299
CMR23-855	144	144	230	230	186	186	169	161	121	121	162	162	179	179	146	146	167	167	191	191	177	177	311	263
CMR23-856	0	0	230	230	186	186	131	171	121	130	162	206	179	179	146	146	141	141	206	206	177	177	287	287
CMR23-913	152	152	0	0	186	186	175	183	121	121	162	162	0	0	146	146	163	167	197	224	177	177	263	287
CMR23-941	132	132	230	269	214	214	131	131	130	130	210	250	179	179	146	146	141	141	194	197	177	213	194	218
CMR23-942	132	132	230	269	214	214	131	131	130	130	210	250	179	179	146	146	141	141	212	212	177	213	218	263
CMR23-943	132	132	230	230	214	214	131	131	130	130	210	250	179	179	146	146	141	159	212	227	177	181	218	263
CMR23-K020	132	132	230	230	214	214	131	131	130	130	206	206	179	179	146	146	141	153	206	209	177	179	245	227
CMR23-K021	132	132	230	230	214	194	131	131	130	130	206	242	179	179	146	148	141	141	194	188	177	175	212	218
CMR23-K022	0	0	230	230	0	0	131	131	130	130	254	250	179	179	146	146	141	141	200	200	177	183	212	215
CMR23-K023	0	0	230	230	214	214	131	131	130	130	238	254	179	179	146	146	141	145	203	209	177	189	230	260
CMR23-K024	0	0	230	230	214	214	131	131	130	130	206	206	179	179	146	146	141	153	206	209	177	179	245	227
CMR23-K025	132	132	230	230	214	194	131	131	133	130	238	202	179	179	146	146	141	141	200	206	177	183	257	218
CMR23-K026	132	132	242	230	214	194	131	127	133	130	206	242	179	179	146	146	141	143	200	200	177	179	251	206
CMR23-K027	0	0	230	230	214	194	131	131	130	130	206	230	179	179	146	146	141	141	203	203	177	179	212	227
CMR23-K028	0	0	242	230	214	194	131	131	133	130	238	246	179	179	146	148	141	141	212	212	177	179	212	218
CMR23-K029	132	132	230	230	0	0	131	127	130	130	210	202	179	179	146	146	141	141	212	215	177	189	209	209
CMR23-K030	130	132	230	230	214	214	135	131	130	130	206	206	179	179	146	146	141	143	206	251	177	187	218	215
CMR23-K031	132	132	0	0	214	214	131	131	133	130	238	202	179	179	146	146	141	141	200	206	177	183	257	218
CMR23-K032	132	132	230	230	214	214	131	131	133	130	238	202	179	179	146	146	141	141	200	206	177	183	257	218
CMR23-K033	132	132	230	230	214	214	131	131	130	130	206	206	179	179	146	146	141	141	206	209	177	179	245	227
CMR23-K035	132	132	230	230	214	194	131	131	130	130	206	242	179	179	146	148	141	141	194	188	177	185	212	218
CMR23-K036	132	132	230	230	214	194	131	131	130	130	206	206	179	179	146	146	141	141	206	209	177	179	245	227
CMR23-K037	132	132	230	230	214	194	131	131	130	130	242	230	179	179	146	146	141	141	212	212	177	183	218	209
CMR23-K040	130	132	230	230	214	186	135	131	130	130	206	206	179	179	146	146	141	143	206	251	177	187	218	215
CMR23-K041	130	132	230	230	214	214	131	127	130	130	242	262	179	179	146	146	141	143	212	209	177	189	245	227
CMR23-K042	132	132	230	230	214	214	131	131	130	130	206	206	179	179	146	146	141	143	215	251	177	179	218	218
CMR23-K043	0	0	230	230	214	214	131	131	130	130	254	250	179	179	146	146	141	141	221	200	177	183	212	215
CMR23-K068	132	132	230	230	214	214	159	159	130	130	206	242	179	179	146	146	141	141	200	197	191	177	212	206
CMR23-K069	132	132	230	230	214	214	159	159	130	130	206	242	179	179	146	146	141	141	194	194	177	177	203	218
CMR23-K070	132	132	230	230	214	214	159	159	130	130	206	242	179	179	146	146	141	141	200	197	181	181	203	209
CMR23-K071	132	132	230	230	214	186	131	161	130	130	206	214	179	179	146	146	141	163	194	203	179	179	194	221
CMR23-K072	132	132	230	230	214	214	131	161	130	130	210	246	179	179	146	146	141	163	215	218	179	179	221	197
CMR23-K086	0	0	0	0	186	186	173	173	121	121	162	162	0	0	146	146	163	163	197	197	0	0	305	260
CMR23-K090	0	0	230	230	0	0	131	131	133	130	206	206	179	179	146	146	141	141	203	203	0	0	194	218
CMR23-K092	134	132	230	230	214	194	131	131	133	130	210	210	179	179	146	146	141	141	218	218	0	0	194	194
CMR23-K094	132	132	230	230	214	214	131	131	133	130	210	210	179	179	146	146	141	141	218	218	0	0	194	194
CMR23-K095	0	0	230	230	0	0	131	131	133	130	206	202	179	179	146	146	141	141	194	206	179	179	194	221
CMR23-K096	0	0	0	0	0	0	0	0	133	130	206	202	179	179	146	146	141	141	194	206	179	179	194	221
CMR23-K097	0	0	0	0	0	0	0	0	130	130	202	202	179	179	146	146	141	141	191	206	179	205	194	194
CMR23-K139	132	132	242	230	214	214	131	165	130	130	206	206	179	179	146	146	141	143	197	188	179	179	212	266
CMR23-K141	0	0	0	0	0	0	155	155	133	130	162	206	179	179	146	146	141	163	212	212	189	189	311	227
CMR23-K142	132	132	0	0	186	186	131	177	133	130	162	206	179	179	146	146	141	163	197	197	179	179	206	206
CMR23-K143	132	132	245	230	214	186	131	161	130	130	206	206	179	179	146	146	141	141	212	197	179	179	215	266
CMR23-K183	132	132	230	266	214	186	131	177	133	130	162	206	179	179	146	146	141	163	197	263	179	179	308	206
CMR23-K184	132	132	230	230	214	186	155	181	133	130	162	206	179	179	146	146	141	163	212	212	189	189	311	227
CMR23-K185	132	132	230	272	214	186	155	181	133	130	162	206	179	179	146	146	141	163	212	284	189	189	311	227
CMR23-K188	132	132	266	266	214	186	131	177	133	130	162	206	179	179	146	146	141	163	197	263	179	179	206	188
CMR23-K190	132	132	230	230	214	186	131	131	133	130	162	206	179	179	146	146	141	163	197	263	179	179	308	206
CMR23-K225	134	132	230	230	214	214	131	131	130	130	214	214	179	179	146	146	141	141	197	206	191	191	206	272
CMR23-K226	134	132	230	230	214	214	131	131	130	130	214	214	179	179	146	146	0	0	0	0	199	199	0	0
CMR23-K227	0	0	0	0	186	186	177	199	121	121	162	162	0	0	146	146	169	169	260	260	0	0	293	293
CMR23-K228	0	0	0	0	186	186	171	187	133	121	162	162	183	183	146	146	141	163	182	182	0	0	287	287
CMR23-K229	0	0	0	0	186	186	173	173	121	121	162	162	179	179	146	146	163	163	266	266	0	0	302	302
CMR23-K230	0	0	0	0	186	186	171	171	133	121	162	162	179	179	146	146	163	163	182	182	0	0	290	290
CMR23-K231	0	0	0	0	186	186	171	171	133	121	162	162	183	183	146	146	163	163	182	182	0	0	290	290
CMR23-K232	0	0	0	0	186	186	173	173	121	121	162	162	0	0	146	146	163	163	254	257	0	0	314	260
CMR23-K233	0	0	0	0	186	186	165	177	121	121	162	162	0	0	146	146	163	163	266	260	0	0	296	302
CMR23-K235	0	0	0	0	186	186	165	165	121	121	162	162	0	0	146	146	163	169	260	260	0	0	293	302
CMR23-K236	0	0	0	0	186	186	173	173	121	121	162	162	0	0	146	146	163	163	254	254	0	0	260	260
CMR23-K237	132	132	0	0	214	214	131	131	133	130	206	210	179	179	146	146	141	141	206	218	0	0	194	197
CMR23-K238	0	0	0	0	186	186	173	191	133	133	162	162	0	0	146	146	163	163	182	182	0	0	293	293
CMR23-K239	132	132	0	0	186	186	173	173	133	133	162	162	0	0	146	146	163	163	254	263	0	0	290	290
CMR23-K240	132	132	0	0	186	186	173	173	133	133	162	162	0	0	146	146	163	163	254	254	0	0	296	287
CMR23-K241	130	132	0	0	0	0	131	131	130	130	246	246	179	179	146	148	141	141	200	197	0	0	236	257
CMR23-K242	132	132	0	0	0	0	131	131	133	130	206	210	179	179	146	146	141	141	206	218	0	0	194	197
CMR23-K342	132	132	230	239	214	214	131	161	130	130	222	206	179	179	146	146	141	141	203	209	0	0	257	203
CMR23-K343	134	134	0	0	186	186	175	179	121	121	162	162	0	0	146	146	141	163	0	0	0	0	275	275
CMR23-K344	132	132	230	239	214	214	131	161	133	130	246	250	179	179	146	146	141	141	185	206	0	0	248	224
CMR23-K345	132	132	230	239	214	214	131	161	133	130	162	246	179	179	146	148	141	143	200	203	0	0	275	260
CMR23-K346	132	132	245	245	214	214	131	161	130	130	206	230	179	179	146	146	141	143	203	209	0	0	212	257
CMR23-K347	132	132	254	248	214	186	163	177	127	127	162	258	179	179	146	146	141	141	197	239	0	0	281	221
CMR23-K350	0	0	0	0	0	0	0	0	127	127	162	162	179	179	146	146	141	141	197	197	0	0	281	221
CMR23-K353	140	140	278	266	186	186	177	181	121	121	162	162	0	0	146	146	163	163	266	284	0	0	311	281
CMR23-K354	138	132	245	269	214	186	131	177	133	133	162	230	179	179	146	146	141	141	185	197	0	0	209	284
CMR23-K356	134	132	245	272	214	186	131	175	130	130	162	246	179	179	146	146	141	167	197	197	0	0	272	263
CMR23-K357	138	150	263	266	186	186	181	179	121	121	162	162	0	0	146	146	141	141	206	215	0	0	290	275
CMR23-K358	132	132	254	248	214	186	163	177	127	127	162	258	179	179	146	146	141	141	197	197	0	0	281	221
CMR23-K359	132	132	254	248	0	0	163	177	127	127	162	258	179	179	146	146	141	141	197	197	0	0	281	221
CMR23-K360	134	134	269	269	186	186	177	177	130	130	162	162	0	0	146	146	167	167	182	182	0	0	305	269
CMR23-K361	132	132	254	248	214	186	177	161	121	127	162	258	179	179	146	146	141	141	197	197	0	0	281	221
CMR23-K362	134	132	245	245	186	186	131	175	130	130	162	246	179	179	146	146	141	141	200	200	0	0	272	263
CMR23-K363	132	132	254	248	186	186	163	177	127	127	162	258	179	179	146	146	141	141	197	197	0	0	281	221
CMR23-K365	132	132	230	230	0	0	161	181	133	130	162	254	179	179	146	146	141	141	203	203	0	0	215	215
CMR23-K366	132	132	0	0	214	214	131	163	130	130	0	0	179	179	146	148	141	141	0	0	0	0	0	0
CMR23-K367	132	132	239	239	214	186	131	177	130	130	162	206	179	179	146	146	141	141	200	200	0	0	245	257
CMR23-K368	134	132	0	0	214	186	131	175	130	130	162	246	179	179	146	146	141	141	200	200	0	0	272	263
CMR23-K369	132	132	0	0	186	186	177	177	130	130	206	206	179	179	146	152	167	167	182	182	0	0	305	269
CMR23-K370	0	0	230	230	214	194	155	161	133	130	206	206	179	179	146	146	141	141	194	194	0	0	212	203
CMR23-K371	134	132	0	0	214	186	131	175	130	130	162	162	179	179	146	146	141	141	0	0	0	0	272	263
CMR23-K372	132	132	230	230	214	186	161	181	133	130	162	206	179	179	146	146	141	141	0	0	0	0	215	215
CMR23-K373	132	132	230	239	214	194	163	171	133	130	0	0	179	179	146	146	141	141	200	209	0	0	212	221
ECOM086	134	132	230	230	214	214	163	165	133	130	210	198	179	179	146	146	141	141	200	194	0	0	221	269
ECOM090	132	132	230	230	214	214	131	131	130	130	206	202	179	179	146	146	141	141	191	197	191	179	254	269
ECOM090.2	134	132	230	230	214	214	131	131	130	130	210	198	179	179	146	146	141	141	200	197	191	179	272	284
ECOM090.6	132	132	230	230	214	214	131	131	130	130	206	202	179	179	146	146	141	141	191	197	179	179	254	269
ECOM093	134	132	230	230	214	214	131	131	130	130	214	202	179	179	146	148	141	141	197	197	179	179	272	269
ECOM094	134	132	230	230	214	214	131	131	130	130	206	210	179	179	144	146	141	141	200	203	179	179	209	278
HMR-423	132	132	242	242	214	214	131	131	130	130	206	210	179	179	146	146	141	141	200	203	179	179	269	224
MAY22-222	122	142	278	269	214	186	131	131	121	121	0	0	183	183	154	150	165	165	0	0	183	213	239	293
MR-413	132	132	230	230	214	214	131	131	130	130	206	206	179	179	146	146	141	141	194	197	179	187	212	209
RUN22-162	0	0	0	0	186	254	177	173	133	133	162	162	0	0	0	0	0	0	182	182	187	187	296	302
RUN22-285	0	0	0	0	0	0	163	167	130	130	162	206	179	179	146	146	141	141	194	194	187	183	242	242
RUN22-676	132	160	242	266	214	186	131	183	133	121	162	162	179	179	146	146	141	141	191	188	179	179	212	299
RUN22-677	0	0	0	0	186	186	131	131	133	121	162	206	179	179	146	146	141	141	191	188	179	179	212	299
RUN22-678	132	160	242	266	214	186	131	181	133	121	162	206	179	179	146	146	141	141	191	188	179	179	212	299
RUN22-699	132	160	242	263	214	186	131	181	133	121	162	206	179	179	146	146	141	141	191	188	179	179	212	299
RUN22-700	132	132	230	281	214	186	159	179	121	130	162	198	179	179	146	146	141	141	200	254	187	187	281	269
RUN22-701	132	132	230	275	214	186	159	179	121	130	162	198	179	179	146	146	141	141	200	254	187	187	281	269
RUN22-703	132	132	230	230	214	186	159	179	121	130	162	198	179	179	146	146	141	141	200	254	187	187	281	269
RUN22-704	132	132	230	284	214	186	163	185	121	130	162	206	179	179	146	148	167	167	197	263	181	181	209	284
RUN22-730	132	132	242	242	214	186	131	183	133	121	162	206	179	179	146	146	141	141	191	188	179	179	212	299
RUN23-051	0	0	269	269	186	254	171	171	121	121	162	162	0	0	146	146	167	171	182	182	187	187	308	284
RUN23-052	136	136	0	0	186	254	177	177	121	121	162	162	0	0	146	146	167	171	215	224	187	187	290	323
RUN23-130	146	148	269	266	186	254	177	179	121	121	162	162	0	0	146	146	167	169	185	239	187	187	317	269
RUN23-265	174	174	272	272	186	186	171	173	133	133	162	162	0	0	146	146	173	173	266	251	187	187	317	293
RUN23-266	132	156	281	281	186	254	165	171	121	121	162	162	0	0	146	146	163	163	182	254	187	187	299	299
RUN23-267	144	168	281	272	186	254	165	165	133	133	162	162	0	0	146	146	163	189	266	260	187	187	293	296
RUN23-268	174	156	272	272	186	186	171	171	133	121	162	162	0	0	146	146	163	163	260	260	187	187	293	302
RUN23-269	0	0	0	0	0	0	171	171	133	133	162	162	0	0	146	146	163	163	0	0	187	187	317	317
RUN23-270	144	156	278	272	186	186	177	171	133	121	162	162	0	0	146	146	163	163	212	212	187	187	317	290
RUN23-271	174	164	266	266	186	186	173	173	121	121	162	162	0	0	146	146	163	163	266	188	187	187	302	302
RUN23-272	156	156	0	0	186	186	177	171	121	121	162	162	0	0	146	146	163	163	254	254	187	187	293	284
RUN23-273	0	0	281	266	186	186	165	177	133	133	162	162	0	0	146	146	163	163	200	260	187	187	290	290
RUN23-274	0	0	281	281	186	186	165	165	133	133	162	162	0	0	146	146	163	163	200	260	187	187	290	260
RUN23-275	160	160	272	272	186	186	165	165	133	121	162	162	0	0	146	146	163	167	182	257	187	187	290	290
RUN23-277	132	132	281	269	186	186	177	171	121	121	162	162	0	0	146	146	163	167	188	188	187	187	305	296
RUN23-278	156	156	272	272	186	186	165	191	133	133	162	162	0	0	146	146	163	163	260	260	187	187	293	293
RUN23-279	144	144	272	272	186	186	171	171	133	121	162	162	0	0	146	146	163	163	0	0	187	187	317	317
RUN23-290	178	164	275	275	186	186	165	173	133	121	162	162	0	0	146	146	141	163	254	245	187	187	260	284
RUN23-291	0	0	0	0	186	186	165	173	133	121	162	162	0	0	146	146	141	163	254	245	187	187	260	284
RUN23-292	144	174	275	272	186	186	171	167	121	121	162	162	0	0	146	146	163	163	257	257	187	187	293	296
RUN23-293	158	158	269	269	186	186	191	191	133	121	162	162	0	0	146	146	189	189	266	266	187	187	290	293
RUN23-294	174	174	281	272	186	186	171	171	121	121	162	162	0	0	146	146	163	163	212	212	187	187	293	302
RUN23-295	174	174	275	272	186	186	177	171	121	121	162	162	0	0	146	146	141	163	272	209	187	187	290	299
RUN23-296	178	160	278	266	186	186	171	173	121	121	162	162	0	0	146	146	141	163	200	266	187	187	281	302
RUN23-297	144	144	275	272	186	186	171	167	121	121	162	162	0	0	146	146	163	163	257	257	187	187	293	296
RUN23-298	174	170	278	272	186	186	173	173	133	121	162	162	0	0	146	146	163	163	194	266	187	187	293	293
RUN23-398	164	164	272	272	186	186	175	183	121	121	162	162	0	0	146	146	167	167	197	197	187	187	308	278
RUN23-553	132	154	230	281	214	186	131	169	121	130	162	206	179	179	146	146	141	167	176	197	187	187	215	284
RUN23-554	158	158	269	272	186	186	175	151	121	121	162	162	0	0	146	146	0	0	185	188	0	0	281	278
RUN23-639	132	132	230	230	214	214	131	131	130	130	206	206	179	179	146	146	141	141	212	194	179	179	200	203
RUN23-640	156	156	281	272	186	186	177	159	133	121	162	162	0	0	146	146	161	181	227	227	0	0	311	287
RUN23-662	0	0	269	272	186	186	175	167	121	121	162	162	0	0	144	146	167	167	200	206	0	0	320	323
RUN23-663	138	144	245	248	186	186	175	187	121	121	162	162	0	0	146	146	163	167	185	200	0	0	293	320
RUN23-729	156	156	281	278	186	186	131	175	133	127	162	162	0	0	146	146	141	169	212	179	0	0	272	305
RUN23-779	152	152	275	278	186	186	167	179	121	121	162	162	0	0	146	146	165	177	212	206	0	0	290	302
RUN23-780	138	138	278	266	186	186	175	189	121	121	162	162	0	0	146	146	163	163	200	200	0	0	317	290
RUN23-781	138	138	278	266	186	186	175	189	133	127	162	162	179	179	146	148	163	163	200	200	0	0	317	290
RUN23-782	0	0	263	257	186	186	169	157	121	130	162	162	0	0	146	146	165	165	212	254	0	0	290	287
RUN23-783	156	156	272	266	186	186	163	185	121	121	162	162	0	0	146	146	159	159	197	215	217	217	281	284
