# Supplementary material for: Cryptic Diversity and Genetic Differentiation of Mesophotic Hydroids in the Southwestern Indian Ocean
Source: Ecol Evol. 2025 Dec 17;15(12):e72665. doi: 10.1002/ece3.72665 (PMC12710443; doi:10.1002/ece3.72665)
Supplement: Supplementary file 1 — Appendix S1: ece372665‐sup‐0001‐AppendixS1.zip. [file ECE3-15-e72665-s003.zip › Data S2.txt]

library(adegenet)
library(ade4)
library(ape)
library(poppr)
library(dplyr)
library(ggplot2)
library(RColorBrewer)
library(hierfstat)
library(mmod)

random_sampling <- function(data, x){
  pop(data) <- data$strata$island
  sData <- NULL
  popNames(data)
  for(i in 1:length(popNames(data))){
    p <- popsub(data, sublist = i, drop = F)
    p <- genind2df(p)
    ifelse(nrow(p)>x,
           s <- sample_n(p,x),
           s <- p)
    sData <- rbind(sData,s)
  }
  sData <- df2genind(sData[,-1], ncode = 3, pop = sData[,1])
  return(sData)
}

##### Data import #####
#### Lytocarpia brevirostris ####
d_Lb <- read.delim("Lb_CS.csv", sep = ";", dec = ".", header = T)
Lb <- df2genind(d_Lb[,6:13], sep = "/", 
                ind.names = d_Lb$ID, loc.names = colnames(d_Lb[,6:13]),
                NA.char = "0", ploidy = 2, type = "codom"
                ,strata = d_Lb[,c(2,4)]
)
isPoly(Lb) %>% summary
mlg(Lb) 
Lb_R <- Lb[Lb$strata$island == "Reunion",]
mlg(Lb_R) 
Clone_Lb <- mlg.id(Lb_R)
R_C_Lb <- NULL
for (i in Clone_Lb){ 
  if (length(Clone_Lb[i]) > 1){ 
    R_C_Lb <- c(R_C_Lb,i[-1])
  }
}
Lb_M <- Lb[Lb$strata$island == "Mayotte",]
mlg(Lb_M) 
Clone_Lb <- mlg.id(Lb_M)
for (i in Clone_Lb){ 
  if (length(Clone_Lb[i]) > 1){ 
    R_C_Lb <- c(R_C_Lb,i[-1])
  }
}
Lb_NoC <- indNames(Lb)[! indNames(Lb) %in% R_C_Lb]
LbF <- Lb[Lb_NoC,]
# 
mlg(LbF)
isPoly(LbF) %>% summary
Lb <- LbF
# 
remove(i, Lb_NoC, R_C_Lb, Clone_Lb, LbF, Lb_M, Lb_R, d_Lb)

#### Lytocarpia phyteuma ####
d_Lp <- read.delim("Lp_CS.csv", sep = ";", dec = ".", header = T)
Lp <- df2genind(d_Lp[,6:21], sep = "/", 
                ind.names = d_Lp$ID, loc.names = colnames(d_Lp[,6:21]),
                NA.char = "0", ploidy = 2, type = "codom"
                ,strata = d_Lp[,c(2,4)]
)
isPoly(Lp) %>% summary
mlg(Lp) 
Lp_R <- Lp[Lp$strata$island == "Reunion",]
mlg(Lp_R) 
Clone_Lp <- mlg.id(Lp_R)
R_C_Lp <- NULL
for (i in Clone_Lp){ 
  if (length(Clone_Lp[i]) > 1){ 
    R_C_Lp <- c(R_C_Lp,i[-1])
  }
}
Lp_M <- Lp[Lp$strata$island == "Mayotte",]
mlg(Lp_M)
Clone_Lp <- mlg.id(Lp_M)
for (i in Clone_Lp){ 
  if (length(Clone_Lp[i]) > 1){ 
    R_C_Lp <- c(R_C_Lp,i[-1])
  }
}
Lp_Mr <- Lp[Lp$strata$island == "Moorea",]
mlg(Lp_Mr) 
Clone_Lp <- mlg.id(Lp_Mr)
for (i in Clone_Lp){ 
  if (length(Clone_Lp[i]) > 1){ 
    R_C_Lp <- c(R_C_Lp,i[-1])
  }
}
Lp_NoC <- indNames(Lp)[! indNames(Lp) %in% R_C_Lp]
LpF <- Lp[Lp_NoC,]
# 
mlg(LpF)
isPoly(LpF) %>% summary
Lp <- LpF
# 
remove(i, Lp_NoC, R_C_Lp, Clone_Lp, LpF, Lp_M, Lp_R, Lp_Mr, d_Lp)

#### Macrorhynchia phoenicea ####
d_Mp <- read.delim("Mp_CS.csv", sep = ";", dec = ".", header = T)
Mp <- df2genind(d_Mp[,7:21], sep = "/", 
                ind.names = d_Mp$ID, loc.names = colnames(d_Mp[,7:21]),
                NA.char = "0", ploidy = 2, type = "codom"
                ,strata = d_Mp[,c(2,4,6)]
)
isPoly(Mp) %>% summary
mlg(Mp) 
Mp_R <- Mp[Mp$strata$island == "Reunion",]
mlg(Mp_R) 
Clone_Mp <- mlg.id(Mp_R)
R_C_Mp <- NULL
for (i in Clone_Mp){ 
  if (length(Clone_Mp[i]) > 1){ 
    R_C_Mp <- c(R_C_Mp,i[-1])
  }
}
Mp_M <- Mp[Mp$strata$island == "Mayotte",]
mlg(Mp_M) 
Clone_Mp <- mlg.id(Mp_M)
for (i in Clone_Mp){ 
  if (length(Clone_Mp[i]) > 1){ 
    R_C_Mp <- c(R_C_Mp,i[-1])
  }
}
Mp_NoC <- indNames(Mp)[! indNames(Mp) %in% R_C_Mp]
MpF <- Mp[Mp_NoC,]
# 
mlg(MpF)
isPoly(MpF) %>% summary
Mp <- MpF
# 
remove(i, Mp_NoC, R_C_Mp, Clone_Mp, MpF, Mp_M, Mp_R, d_Mp)

#### Sertularella diaphana ####
d_Sd <- read.delim("Sd_CS.csv", sep = ";", dec = ".", header = T)
Sd <- df2genind(d_Sd[,6:23], sep = "/", 
                ind.names = d_Sd$ID, loc.names = colnames(d_Sd[,6:23]),
                NA.char = "0", ploidy = 2, type = "codom"
                ,strata = d_Sd[,c(2,4)]
)
isPoly(Sd) %>% summary
mlg(Sd) 
Sd_R <- Sd[Sd$strata$island == "Reunion",]
mlg(Sd_R)
Clone_Sd <- mlg.id(Sd_R)
R_C_Sd <- NULL
for (i in Clone_Sd){ 
  if (length(Clone_Sd[i]) > 1){ 
    R_C_Sd <- c(R_C_Sd,i[-1])
  }
}
Sd_M <- Sd[Sd$strata$island == "Mayotte",]
mlg(Sd_M)
Clone_Sd <- mlg.id(Sd_M)
for (i in Clone_Sd){ 
  if (length(Clone_Sd[i]) > 1){ 
    R_C_Sd <- c(R_C_Sd,i[-1])
  }
}
Sd_NoC <- indNames(Sd)[! indNames(Sd) %in% R_C_Sd]
SdF <- Sd[Sd_NoC,]
# 
mlg(SdF)
isPoly(SdF) %>% summary
Sd <- SdF
# 
remove(i, Sd_NoC, R_C_Sd, Clone_Sd, SdF, Sd_M, Sd_R, d_Sd)

#### Taxella ####
d_T <- read.delim("Tg_CS.csv", sep = ";", dec = ".", header = T)
Tge <- df2genind(d_T[,7:20], sep = "/", 
                 ind.names = d_T$ID, loc.names = colnames(d_T[,7:20]),
                 NA.char = "0", ploidy = 2, type = "codom"
                 ,strata = d_T[,c(2,3,5)]
)
isPoly(Tge) %>% summary
mlg(Tge)
T_R <- Tge[Tge$strata$island == "Reunion",]
mlg(T_R) 
T_R_g <- T_R[T_R$strata$species == "Taxella gracilicaulis",]
mlg(T_R_g)
T_R_e <- T_R[T_R$strata$species == "Taxella eximia",]
mlg(T_R_e) 
T_R_eg <- T_R[T_R$strata$species == "Taxella eximia/gracilicaulis",]
mlg(T_R_eg) 
Clone_T <- mlg.id(T_R)
R_C_T <- NULL
for (i in Clone_T){ 
  if (length(Clone_T[i]) > 1){ 
    R_C_T <- c(R_C_T,i[-1])
  }
}
T_M <- Tge[Tge$strata$island == "Mayotte",]
mlg(T_M) 
T_M_g <- T_M[T_M$strata$species == "Taxella gracilicaulis",]
mlg(T_M_g) 
T_M_e <- T_M[T_M$strata$species == "Taxella eximia",]
mlg(T_M_e) 
Clone_T <- mlg.id(T_M)
for (i in Clone_T){ 
  if (length(Clone_T[i]) > 1){ 
    R_C_T <- c(R_C_T,i[-1])
  }
}
T_NoC <- indNames(Tge)[! indNames(Tge) %in% R_C_T]
TF <- Tge[T_NoC,]
mlg(TF)
isPoly(TF) %>% summary
Tge <- TF
remove(i, T_NoC, R_C_T, Clone_T, TF, T_M, T_R, d_T, T_M_e, T_M_g, T_R_eg, T_R_e, T_R_g)

#### Zygophylax rufa ####
d_Zr <- read.delim("Zr_CS.csv", sep = ";", dec = ".", header = T)
Zr <- df2genind(d_Zr[,6:17], sep = "/", 
                ind.names = d_Zr$ID, loc.names = colnames(d_Zr[,6:17]),
                NA.char = "0", ploidy = 2, type = "codom"
                ,strata = d_Zr[,c(2,4)]
)
isPoly(Zr) %>% summary
mlg(Zr) 
Zr_R <- Zr[Zr$strata$island == "Reunion",]
mlg(Zr_R) 
Clone_Zr <- mlg.id(Zr_R)
R_C_Zr <- NULL
for (i in Clone_Zr){ 
  if (length(Clone_Zr[i]) > 1){ 
    R_C_Zr <- c(R_C_Zr,i[-1])
  }
}
Zr_M <- Zr[Zr$strata$island == "Mayotte",]
mlg(Zr_M) 
Clone_Zr <- mlg.id(Zr_M)
for (i in Clone_Zr){ 
  if (length(Clone_Zr[i]) > 1){ 
    R_C_Zr <- c(R_C_Zr,i[-1])
  }
}
Zr_NoC <- indNames(Zr)[! indNames(Zr) %in% R_C_Zr]
ZrF <- Zr[Zr_NoC,]
mlg(ZrF)
isPoly(ZrF) %>% summary
Zr <- ZrF
remove(i, Zr_NoC, R_C_Zr, Clone_Zr, ZrF, Zr_M, Zr_R, d_Zr)

##### Alleles, Heterozygosities and FIS #####
#### Lb ####
Lb$pop <- Lb$strata$island 
LbM <- popsub(Lb, sublist = 2)
sum(LbM@loc.n.all)/8
LbR <- popsub(Lb, sublist = 1)
sum(LbR@loc.n.all)/8
Lb$pop <- Lb$strata$island 
Lb_div2 <- basic.stats(Lb, diploid = T, digits = 6)
Lb_Ho <- apply(Lb_div2$Ho, MARGIN = 2, FUN = mean, na.rm = TRUE) %>% round(digits = 3)
Lb_Ho
Lb_div3 <- poppr(Lb)
Lb_div3
Lb_Vfis <- apply(Lb_div2$Fis, MARGIN = 2, FUN = mean, na.rm = TRUE) %>% round(digits = 3)
Lb_fis <- boot.ppfis(dat = Lb, nboot = 100000, diploid = T, dig = 6)
Lb_Vfis
Lb_fis

#### Lp ####
Lp$pop <- Lp$strata$island
LpM <- popsub(Lp, sublist = 1)
sum(LpM@loc.n.all)/16
LpR <- popsub(Lp, sublist = 2)
sum(LpR@loc.n.all)/15
LpMo <- popsub(Lp, sublist = 3)
sum(LpMo@loc.n.all)/13
Lp$pop <- Lp$strata$island
Lp_div2 <- basic.stats(Lp, diploid = T, digits = 6)
Lp_Ho <- apply(Lp_div2$Ho, MARGIN = 2, FUN = mean, na.rm = TRUE) %>% round(digits = 3)
Lp_Ho
Lp_div3 <- poppr(Lp)
Lp_div3
Lp_Vfis <- apply(Lp_div2$Fis, MARGIN = 2, FUN = mean, na.rm = TRUE) %>% round(digits = 3)
Lp_fis <- boot.ppfis(dat = Lp, nboot = 100000, diploid = T, dig = 6)
Lp_Vfis
Lp_fis

#### Mp ####
Mp$pop <- Mp$strata$island
MpM <- popsub(Mp, sublist = 2)
sum(MpM@loc.n.all)/15
MpR <- popsub(Mp, sublist = 1)
sum(MpR@loc.n.all)/15
Mp$pop <- Mp$strata$island 
Mp_div2 <- basic.stats(Mp, diploid = T, digits = 6)
Mp_Ho <- apply(Mp_div2$Ho, MARGIN = 2, FUN = mean, na.rm = TRUE) %>% round(digits = 3)
Mp_Ho
Mp_div3 <- poppr(Mp)
Mp_div3
Mp_Vfis <- apply(Mp_div2$Fis, MARGIN = 2, FUN = mean, na.rm = TRUE) %>% round(digits = 3)
Mp_fis <- boot.ppfis(dat = Mp, nboot = 100000, diploid = T, dig = 6)
Mp_Vfis
Mp_fis

#### Sd ####
Sd$pop <- Sd$strata$island
SdM <- popsub(Sd, sublist = 2)
sum(SdM@loc.n.all)/18
SdR <- popsub(Sd, sublist = 1)
sum(SdR@loc.n.all)/18
Sd$pop <- Sd$strata$island
Sd_div2 <- basic.stats(Sd, diploid = T, digits = 6)
Sd_Ho <- apply(Sd_div2$Ho, MARGIN = 2, FUN = mean, na.rm = TRUE) %>% round(digits = 3)
Sd_Ho
Sd_div3 <- poppr(Sd)
Sd_div3
Sd_Vfis <- apply(Sd_div2$Fis, MARGIN = 2, FUN = mean, na.rm = TRUE) %>% round(digits = 3)
Sd_fis <- boot.ppfis(dat = Sd, nboot = 100000, diploid = T, dig = 6)
Sd_Vfis
Sd_fis

#### Zr ####
Zr$pop <- Zr$strata$island
ZrM <- popsub(Zr, sublist = 1)
sum(ZrM@loc.n.all)/12
ZrR <- popsub(Zr, sublist = 2)
sum(ZrR@loc.n.all)/12
Zr$pop <- Zr$strata$island 
Zr_div2 <- basic.stats(Zr, diploid = T, digits = 6)
Zr_Ho <- apply(Zr_div2$Ho, MARGIN = 2, FUN = mean, na.rm = TRUE) %>% round(digits = 3)
Zr_Ho
Zr_div3 <- poppr(Zr)
Zr_div3
Zr_Vfis <- apply(Zr_div2$Fis, MARGIN = 2, FUN = mean, na.rm = TRUE) %>% round(digits = 3)
Zr_fis <- boot.ppfis(dat = Zr, nboot = 100000, diploid = T, dig = 6)
Zr_Vfis
Zr_fis

#### Tg ####
Tge$pop <- Tge$strata$species
## Tgracilicaulis
Tg <- popsub(Tge, sublist = 1)
Tg$pop <- Tg$strata$island
TgM <- popsub(Tg, sublist = 1)
sum(TgM@loc.n.all)/14
TgR <- popsub(Tg, sublist = 2)
sum(TgR@loc.n.all)/14
Tg$pop <- Tg$strata$island
Tg_div2 <- basic.stats(Tg, diploid = T, digits = 6)
Tg_Ho <- apply(Tg_div2$Ho, MARGIN = 2, FUN = mean, na.rm = TRUE) %>% round(digits = 3)
Tg_Ho
Tg_div3 <- poppr(Tg)
Tg_div3
Tg_Vfis <- apply(Tg_div2$Fis, MARGIN = 2, FUN = mean, na.rm = TRUE) %>% round(digits = 3)
Tg_fis <- boot.ppfis(dat = Tg, nboot = 100000, diploid = T, dig = 6)
Tg_Vfis
Tg_fis
## Teximia
Te <- popsub(Tge, sublist = c(2:3))
Te$pop <- Te$strata$island
TeM <- popsub(Te, sublist = 1)
sum(TeM@loc.n.all)/14
TeR <- popsub(Te, sublist = 2)
sum(TeR@loc.n.all)/14
Te$pop <- Te$strata$island 
Te_div2 <- basic.stats(Te, diploid = T, digits = 6)
Te_Ho <- apply(Te_div2$Ho, MARGIN = 2, FUN = mean, na.rm = TRUE) %>% round(digits = 3)
Te_Ho
Te_div3 <- poppr(Te)
Te_div3
Te_Vfis <- apply(Te_div2$Fis, MARGIN = 2, FUN = mean, na.rm = TRUE) %>% round(digits = 3)
Te_fis <- boot.ppfis(dat = Te, nboot = 100000, diploid = T, dig = 6)
Te_Vfis
Te_fis

##### Export GenAlEx #####
setwd("path/to/GenAlEx")
genind2genalex(Lb,"Lb_CS_wc.csv", pop = Lb$strata$island, overwrite = T)
genind2genalex(Lp,"Lp_CS_wc.csv", pop = Lp$strata$island, overwrite = T)
genind2genalex(Mp,"Mp_CS_wc.csv", pop = Mp$strata$island, overwrite = T)
genind2genalex(Zr,"Zr_CS_wc.csv", pop = Zr$strata$island, overwrite = T)
genind2genalex(Sd,"Sd_CS_wc.csv", pop = Sd$strata$island, overwrite = T)
genind2genalex(Tge,"T_CS_wc.csv", pop = Tge$strata$island, overwrite = T)
genind2genalex(Tge,"T_CS_wc-2.csv", pop = Tge$strata$species, overwrite = T)

##### Rarefaction MNA #####
#### Lb ####
Lb$pop <- Lb$strata$island
ArLb <- allelic.richness(Lb)
RAl_Lb <- matrix(NA, 166, ncol = 2)
colnames(RAl_Lb) <- c("Reunion","Mayotte")
for (i in 1:166){
  ArLb <- allelic.richness(Lb, min.n = i)
  a <- apply(ArLb$Ar, MARGIN = 2, FUN = mean, na.rm = TRUE) %>% round(digits = 2)
  RAl_Lb[i,] <- a
}
plot(RAl_Lb[,2], type = "l", ylab = "MNA", lwd = 2, col = "turquoise3")
lines(RAl_Lb[,1], lwd = 2, col = "#52AF43")
abline(v = 154)
ArLb <- allelic.richness(Lb, min.n = 154)
apply(ArLb$Ar, MARGIN = 2, FUN = mean, na.rm = TRUE) %>% round(digits = 2)

#### Mp ####
Mp$pop <- Mp$strata$island
ArMp <- allelic.richness(Mp) 
RAl_Mp <- matrix(NA, 141, ncol = 2)
colnames(RAl_Mp) <- c("Reunion","Mayotte")
for (i in 1:141){
  ArMp <- allelic.richness(Mp, min.n = i)
  a <- apply(ArMp$Ar, MARGIN = 2, FUN = mean, na.rm = TRUE) %>% round(digits = 2)
  RAl_Mp[i,] <- a
}
plot(RAl_Mp[,2], type = "l", ylab = "MNA", lwd = 2, col = "turquoise3")
lines(RAl_Mp[,1], lwd = 2, col = "#52AF43")
abline(v = 40)
ArMp <- allelic.richness(Mp, min.n = 42)
apply(ArMp$Ar, MARGIN = 2, FUN = mean, na.rm = TRUE) %>% round(digits = 2)

#### Sd ####
Sd$pop <- Sd$strata$island
ArSd <- allelic.richness(Sd) 
RAl_Sd <- matrix(NA, 121, ncol = 2)
colnames(RAl_Sd) <- c("Reunion","Mayotte")
for (i in 1:121){
  ArSd <- allelic.richness(Sd, min.n = i)
  a <- apply(ArSd$Ar, MARGIN = 2, FUN = mean, na.rm = TRUE) %>% round(digits = 2)
  RAl_Sd[i,] <- a
}
plot(RAl_Sd[,2], type = "l", ylab = "MNA", lwd = 2, col = "turquoise3")
lines(RAl_Sd[,1], lwd = 2, col = "#52AF43")
abline(v = 25)
ArSd <- allelic.richness(Sd, min.n = 25)
apply(ArSd$Ar, MARGIN = 2, FUN = mean, na.rm = TRUE) %>% round(digits = 2)

#### Zr ####
Zr$pop <- Zr$strata$island
ArZr <- allelic.richness(Zr)
RAl_Zr <- matrix(NA, 368, ncol = 2)
colnames(RAl_Zr) <- c("Mayotte", "Reunion")
for (i in 1:368){
  ArZr <- allelic.richness(Zr, min.n = i)
  a <- apply(ArZr$Ar, MARGIN = 2, FUN = mean, na.rm = TRUE) %>% round(digits = 2)
  RAl_Zr[i,] <- a
}
plot(RAl_Zr[,1], type = "l", ylab = "MNA", lwd = 2, col = "turquoise3")
lines(RAl_Zr[,2], lwd = 2, col = "#52AF43")
abline(v = 10)
ArZr <- allelic.richness(Zr, min.n = 10)
apply(ArZr$Ar, MARGIN = 2, FUN = mean, na.rm = TRUE) %>% round(digits = 2)

#### Lp #####
Lp$pop <- Lp$strata$island
ArLp <- allelic.richness(Lp) 
RAl_Lp <- matrix(NA, 48, ncol = 3)
colnames(RAl_Lp) <- c("Mayotte","Reunion","Moorea")
for (i in 1:48){
  ArLp <- allelic.richness(Lp, min.n = i)
  a <- apply(ArLp$Ar, MARGIN = 2, FUN = mean, na.rm = TRUE) %>% round(digits = 2)
  RAl_Lp[i,] <- a
}
plot(RAl_Lp[,1], type = "l", ylab = "MNA", lwd = 2, col = "turquoise3")
lines(RAl_Lp[,2], lwd = 2, col = "#52AF43")
lines(RAl_Lp[,3], lwd = 2, col = "#CD00CD")
abline(v = 20)
ArZr <- allelic.richness(Lp, min.n = 20)
apply(ArZr$Ar, MARGIN = 2, FUN = mean, na.rm = TRUE) %>% round(digits = 2)

#### Tg ####
Tg$pop <- Tg$strata$island
ArTg <- allelic.richness(Tg) 
RAl_Tg <- matrix(NA, 67, ncol = 2)
colnames(RAl_Tg) <- c("Mayotte","Reunion")
for (i in 1:67){
  ArTg <- allelic.richness(Tg, min.n = i)
  a <- apply(ArTg$Ar, MARGIN = 2, FUN = mean, na.rm = TRUE) %>% round(digits = 2)
  RAl_Tg[i,] <- a
}
plot(RAl_Tg[,1], type = "l", ylab = "MNA", lwd = 2, col = "turquoise3")
lines(RAl_Tg[,2], lwd = 2, col = "#52AF43")
abline(v=10)
ArTg <- allelic.richness(Tg, min.n = 10)
apply(ArTg$Ar, MARGIN = 2, FUN = mean, na.rm = TRUE) %>% round(digits = 2)

#### Te ####
Te$pop <- Te$strata$island
ArTe <- allelic.richness(Te)
RAl_Te <- matrix(NA, 40, ncol = 2)
colnames(RAl_Te) <- c("Mayotte","Reunion")
for (i in 1:40){
  ArTe <- allelic.richness(Te, min.n = i)
  a <- apply(ArTe$Ar, MARGIN = 2, FUN = mean, na.rm = TRUE) %>% round(digits = 2)
  RAl_Te[i,] <- a
}
plot(RAl_Te[,1], type = "l", ylab = "MNA", lwd = 2, col = "turquoise3")
lines(RAl_Te[,2], lwd = 2, col = "#52AF43")
abline(v=6)
ArTe <- allelic.richness(Te, min.n = 6)
apply(ArTe$Ar, MARGIN = 2, FUN = mean, na.rm = TRUE) %>% round(digits = 2)

##### Rarefaction PA #####
#### Lb ####
Lb$pop <- Lb$strata$island
summary(Lb)
PA_Lb <- private_alleles(Lb, count.alleles = F)
apply(PA_Lb, MARGIN = 1, FUN = sum, na.rm = TRUE)
RPa_Lb <- matrix(NA, 166, ncol = 2)
colnames(RPa_Lb) <- c("Mayotte","Reunion")
for (i in 1:166){
  LbR <- random_sampling(Lb,i)
  PA_Lb <- private_alleles(LbR, count.alleles = F)
  a <- apply(PA_Lb, MARGIN = 1, FUN = sum, na.rm = TRUE)
  RPa_Lb[i,] <- a
}
plot(RPa_Lb[,1], type = "l", ylab = "PA", lwd = 2, col = "turquoise3")
lines(RPa_Lb[,2], lwd = 2, col = "#52AF43")
LbR <- random_sampling(Lb,82)
PA_Lb <- private_alleles(LbR, count.alleles = F)
apply(PA_Lb, MARGIN = 1, FUN = sum, na.rm = TRUE)
SPa_Lb <- matrix(NA, 100, ncol = 2)
colnames(SPa_Lb) <- c("Mayotte","Reunion")
for (i in 1:100){
  LbR <- random_sampling(Lb,82)
  PA_Lb <- private_alleles(LbR, count.alleles = F)
  a <- apply(PA_Lb, MARGIN = 1, FUN = sum, na.rm = TRUE)
  SPa_Lb[i,] <- a
}
PA_Lb <- apply(SPa_Lb, MARGIN = 2, FUN = mean, na.rm = TRUE) %>% round(digits = 0)

#### Lp ####
Lp$pop <- Lp$strata$island
summary(Lp)
PA_Lp <- private_alleles(Lp, count.alleles = F)
apply(PA_Lp, MARGIN = 1, FUN = sum, na.rm = TRUE)
RPa_Lp <- matrix(NA, 48, ncol = 3)
colnames(RPa_Lp) <- c("Mayotte","Reunion", "Moorea")
for (i in 1:48){
  LpR <- random_sampling(Lp,i)
  PA_Lp <- private_alleles(LpR, count.alleles = F)
  a <- apply(PA_Lp, MARGIN = 1, FUN = sum, na.rm = TRUE)
  RPa_Lp[i,] <- a
}
plot(RPa_Lp[,1], type = "l", ylab = "PA", lwd = 2, col = "turquoise3")
lines(RPa_Lp[,2], lwd = 2, col = "#52AF43")
lines(RPa_Lp[,3], lwd = 2, col = "#CD00CD")
LpR <- random_sampling(Lp,37)
PA_Lp <- private_alleles(LpR, count.alleles = F)
apply(PA_Lp, MARGIN = 1, FUN = sum, na.rm = TRUE)
SPa_Lp <- matrix(NA, 100, ncol = 3)
colnames(SPa_Lp) <- c("Mayotte","Reunion", "Moorea")
for (i in 1:100){
  LpR <- random_sampling(Lp,37)
  PA_Lp <- private_alleles(LpR, count.alleles = F)
  a <- apply(PA_Lp, MARGIN = 1, FUN = sum, na.rm = TRUE)
  SPa_Lp[i,] <- a
}
PA_Lp <- apply(SPa_Lp, MARGIN = 2, FUN = mean, na.rm = TRUE) %>% round(digits = 0)

#### Mp ####
Mp$pop <- Mp$strata$island
summary(Mp)
PA_Mp <- private_alleles(Mp, count.alleles = F)
apply(PA_Mp, MARGIN = 1, FUN = sum, na.rm = TRUE)
RPa_Mp <- matrix(NA, 141, ncol = 2)
colnames(RPa_Mp) <- c("Reunion","Mayotte")
for (i in 1:141){
  MpR <- random_sampling(Mp,i)
  PA_Mp <- private_alleles(MpR, count.alleles = F)
  a <- apply(PA_Mp, MARGIN = 1, FUN = sum, na.rm = TRUE)
  RPa_Mp[i,] <- a
}
plot(RPa_Mp[,1], type = "l", ylab = "PA", lwd = 2, col = "#52AF43")
lines(RPa_Mp[,2], lwd = 2, col = "turquoise3")
MpR <- random_sampling(Mp,21)
PA_Mp <- private_alleles(MpR, count.alleles = F)
apply(PA_Mp, MARGIN = 1, FUN = sum, na.rm = TRUE)
SPa_Mp <- matrix(NA, 100, ncol = 2)
colnames(SPa_Mp) <- c("Reunion","Mayotte")
for (i in 1:100){
  MpR <- random_sampling(Mp,21)
  PA_Mp <- private_alleles(MpR, count.alleles = F)
  a <- apply(PA_Mp, MARGIN = 1, FUN = sum, na.rm = TRUE)
  SPa_Mp[i,] <- a
}
PA_Mp <- apply(SPa_Mp, MARGIN = 2, FUN = mean, na.rm = TRUE) %>% round(digits = 0)

#### Sd ####
Sd$pop <- Sd$strata$island
summary(Sd)
PA_Sd <- private_alleles(Sd, count.alleles = F)
apply(PA_Sd, MARGIN = 1, FUN = sum, na.rm = TRUE)
RPa_Sd <- matrix(NA, 121, ncol = 2)
colnames(RPa_Sd) <- c("Reunion","Mayotte")
for (i in 1:121){
  SdR <- random_sampling(Sd,i)
  PA_Sd <- private_alleles(SdR, count.alleles = F)
  a <- apply(PA_Sd, MARGIN = 1, FUN = sum, na.rm = TRUE)
  RPa_Sd[i,] <- a
}
plot(RPa_Sd[,1], type = "l", ylab = "PA", lwd = 2, col = "#52AF43")
lines(RPa_Sd[,2], lwd = 2, col = "turquoise3")
SdR <- random_sampling(Sd,15)
PA_Sd <- private_alleles(SdR, count.alleles = F)
apply(PA_Sd, MARGIN = 1, FUN = sum, na.rm = TRUE)
SPa_Sd <- matrix(NA, 100, ncol = 2)
colnames(SPa_Sd) <- c("Reunion","Mayotte")
for (i in 1:100){
  SdR <- random_sampling(Sd,15)
  PA_Sd <- private_alleles(SdR, count.alleles = F)
  a <- apply(PA_Sd, MARGIN = 1, FUN = sum, na.rm = TRUE)
  SPa_Sd[i,] <- a
}
PA_Sd <- apply(SPa_Sd, MARGIN = 2, FUN = mean, na.rm = TRUE) %>% round(digits = 0)

#### Zr ####
Zr$pop <- Zr$strata$island
summary(Zr)
PA_Zr <- private_alleles(Zr, count.alleles = F)
apply(PA_Zr, MARGIN = 1, FUN = sum, na.rm = TRUE)
RPa_Zr <- matrix(NA, 369, ncol = 2)
colnames(RPa_Zr) <- c("Mayotte","Reunion")
for (i in 1:369){
  ZrR <- random_sampling(Zr,i)
  PA_Zr <- private_alleles(ZrR, count.alleles = F)
  a <- apply(PA_Zr, MARGIN = 1, FUN = sum, na.rm = TRUE)
  RPa_Zr[i,] <- a
}
plot(RPa_Zr[,2], type = "l", ylab = "PA", lwd = 2, col = "#52AF43")
lines(RPa_Zr[,1], lwd = 2, col = "turquoise3")
ZrR <- random_sampling(Zr,23)
PA_Zr <- private_alleles(ZrR, count.alleles = F)
apply(PA_Zr, MARGIN = 1, FUN = sum, na.rm = TRUE)
SPa_Zr <- matrix(NA, 100, ncol = 2)
colnames(SPa_Zr) <- c("Mayotte","Reunion")
for (i in 1:100){
  ZrR <- random_sampling(Zr,23)
  PA_Zr <- private_alleles(ZrR, count.alleles = F)
  a <- apply(PA_Zr, MARGIN = 1, FUN = sum, na.rm = TRUE)
  SPa_Zr[i,] <- a
}
PA_Zr <- apply(SPa_Zr, MARGIN = 2, FUN = mean, na.rm = TRUE) %>% round(digits = 0)

#### Te ####
Tge$pop <- Tge$strata$species
Te <- popsub(Tge, sublist = c(2:3))
Te$pop <- Te$strata$island
summary(Te)
PA_Te <- private_alleles(Te, count.alleles = F)
apply(PA_Te, MARGIN = 1, FUN = sum, na.rm = TRUE)
RPa_Te <- matrix(NA, 42, ncol = 2)
colnames(RPa_Te) <- c("Mayotte","Reunion")
for (i in 1:42){
  TeR <- random_sampling(Te,i)
  PA_Te <- private_alleles(TeR, count.alleles = F)
  a <- apply(PA_Te, MARGIN = 1, FUN = sum, na.rm = TRUE)
  RPa_Te[i,] <- a
}
plot(RPa_Te[,1], type = "l", ylab = "PA", lwd = 2, col = "turquoise3")
lines(RPa_Te[,2], lwd = 2, col = "#52AF43")
TeR <- random_sampling(Te,32)
PA_Te <- private_alleles(TeR, count.alleles = F)
apply(PA_Te, MARGIN = 1, FUN = sum, na.rm = TRUE)
SPa_Te <- matrix(NA, 100, ncol = 2)
colnames(SPa_Te) <- c("Mayotte","Reunion")
for (i in 1:100){
  TeR <- random_sampling(Te,32)
  PA_Te <- private_alleles(TeR, count.alleles = F)
  a <- apply(PA_Te, MARGIN = 1, FUN = sum, na.rm = TRUE)
  SPa_Te[i,] <- a
}
PA_Te <- apply(SPa_Te, MARGIN = 2, FUN = mean, na.rm = TRUE) %>% round(digits = 0)

#### Tg ####
Tge$pop <- Tge$strata$species
Tg <- popsub(Tge, sublist = 1)
Tg$pop <- Tg$strata$island
summary(Tg)
PA_Tg <- private_alleles(Tg, count.alleles = F)
apply(PA_Tg, MARGIN = 1, FUN = sum, na.rm = TRUE)
RPa_Tg <- matrix(NA, 67, ncol = 2)
colnames(RPa_Tg) <- c("Mayotte","Reunion")
for (i in 1:67){
  TgR <- random_sampling(Tg,i)
  PA_Tg <- private_alleles(TgR, count.alleles = F)
  a <- apply(PA_Tg, MARGIN = 1, FUN = sum, na.rm = TRUE)
  RPa_Tg[i,] <- a
}
plot(RPa_Tg[,2], type = "l", ylab = "", lwd = 2, col = "#52AF43")
lines(RPa_Tg[,1], lwd = 2, col = "turquoise3")
TgR <- random_sampling(Tg,53)
PA_Tg <- private_alleles(TgR, count.alleles = F)
apply(PA_Tg, MARGIN = 1, FUN = sum, na.rm = TRUE)
SPa_Tg <- matrix(NA, 100, ncol = 2)
colnames(SPa_Tg) <- c("Mayotte","Reunion")
for (i in 1:100){
  TgR <- random_sampling(Tg,53)
  PA_Tg <- private_alleles(TgR, count.alleles = F)
  a <- apply(PA_Tg, MARGIN = 1, FUN = sum, na.rm = TRUE)
  SPa_Tg[i,] <- a
}
PA_Tg <- apply(SPa_Tg, MARGIN = 2, FUN = mean, na.rm = TRUE) %>% round(digits = 0)

##### PCoA #####
ggtheme = theme(axis.text.y = element_text(colour="black", size=10),
                axis.text.x = element_text(colour="black", size=10),
                axis.title = element_text(colour="black", size=10),
                panel.border = element_rect(colour="black", fill=NA, size=1),
                panel.background = element_blank(),
                plot.title = element_text(hjust=0, size=11, face = "italic")
)

#### Lb ####
x_Lb <- tab(Lb, freq=T, NA.method = "mean")
pca_Lb <- dudi.pco(dist(x_Lb), scannf = F, nf = 3)
coor_Lb <- as.data.frame(pca_Lb$l1)
colnames(coor_Lb) <- c("Axis1","Axis2","Axis3")
coor_Lb$ind <- indNames(Lb)
coor_Lb$island <- Lb$strata$island
coor_Lb$depth <- Lb$strata$c_depth
ctr_Lb <- aggregate(cbind(Axis1, Axis2, Axis3) ~ island, data = coor_Lb, FUN = mean)
coor_Lb <- left_join(coor_Lb, ctr_Lb, by = "island", suffix = c("",".cen"))
percent_Lb <- pca_Lb$eig/sum(pca_Lb$eig)*100
xlab_Lb <- paste("Axis 1 (", format(round(percent_Lb[1], 1), nsmall=1)," %)", sep="")
ylab_Lb <- paste("Axis 2 (", format(round(percent_Lb[2], 1), nsmall=1)," %)", sep="")
cols_Lb <- c("turquoise3","#52AF43")
fills_Lb <- c("#EEAD0E","#87CEFA","#473C8B","turquoise3","#52AF43")
shp_Lb <- c(21,22,24)

pLb <- ggplot(data = coor_Lb, aes(x = Axis1, y = Axis2))+
  geom_hline(yintercept = 0)+
  geom_vline(xintercept = 0)+
  geom_segment(aes(xend = Axis1.cen, yend = Axis2.cen, colour = island), linewidth = 0.75,show.legend = F)+
  geom_point(data = coor_Lb[coor_Lb$depth=="Eu",], aes(x = Axis1, y = Axis2, shape = depth, fill = depth), size = 3, show.legend = T)+
  geom_point(data = coor_Lb[coor_Lb$depth=="UM",], aes(x = Axis1, y = Axis2, shape = depth, fill = depth), size = 3, show.legend = F)+
  geom_point(data = coor_Lb[coor_Lb$depth=="LM",], aes(x = Axis1, y = Axis2, shape = depth, fill = depth), size = 3, show.legend = F)+  geom_label(data = ctr_Lb, aes(label = island, fill = island), size = 4, show.legend = F)+
  geom_label(data = ctr_Lb, aes(label = island, fill = island), size = 4, show.legend = F)+
  scale_fill_manual(values = fills_Lb)+
  scale_colour_manual(values = cols_Lb)+
  labs(x = xlab_Lb, y = ylab_Lb)+
  scale_shape_manual(values = shp_Lb)+
  ggtitle("Lytocarpia brevirostris")+
  ggtheme

#### Lp ####
x_Lp <- tab(Lp, freq=T, NA.method = "mean")
pca_Lp <- dudi.pco(dist(x_Lp), scannf = F, nf = 3)
coor_Lp <- as.data.frame(pca_Lp$l1)
colnames(coor_Lp) <- c("Axis1","Axis2","Axis3")
coor_Lp$ind <- indNames(Lp)
coor_Lp$island <- Lp$strata$island
coor_Lp$depth <- Lp$strata$c_depth
ctr_Lp <- aggregate(cbind(Axis1, Axis2, Axis3) ~ island, data = coor_Lp, FUN = mean)
coor_Lp <- left_join(coor_Lp, ctr_Lp, by = "island", suffix = c("",".cen"))
percent_Lp <- pca_Lp$eig/sum(pca_Lp$eig)*100
xlab_Lp <- paste("Axis 1 (", format(round(percent_Lp[1], 1), nsmall=1)," %)", sep="")
ylab_Lp <- paste("Axis 2 (", format(round(percent_Lp[2], 1), nsmall=1)," %)", sep="")
cols_Lp <- c("turquoise3","#52AF43","#9A32CD")
fills_Lp <- c("#EEAD0E","#87CEFA","#473C8B","turquoise3","#52AF43","#9A32CD")
shp_Lp <- c(21,22,24)

pLp <- ggplot(data = coor_Lp, aes(x = -Axis1, y = -Axis2))+
  geom_hline(yintercept = 0)+
  geom_vline(xintercept = 0)+
  geom_segment(aes(xend = -Axis1.cen, yend = -Axis2.cen, colour = island), linewidth = 0.75,show.legend = F)+
  geom_point(data = coor_Lp[coor_Lp$depth=="Eu",], aes(x = -Axis1, y = -Axis2, shape = depth, fill = depth), size = 3, show.legend = T)+
  geom_point(data = coor_Lp[coor_Lp$depth=="UM",], aes(x = -Axis1, y = -Axis2, shape = depth, fill = depth), size = 3, show.legend = F)+
  geom_point(data = coor_Lp[coor_Lp$depth=="LM",], aes(x = -Axis1, y = -Axis2, shape = depth, fill = depth), size = 3, show.legend = F)+  geom_label(data = ctr_Lp, aes(label = island, fill = island), size = 4, show.legend = F)+
  geom_label(data = ctr_Lp, aes(label = island, fill = island), size = 4, show.legend = F)+
  scale_fill_manual(values = fills_Lp)+
  scale_colour_manual(values = cols_Lp)+
  labs(x = xlab_Lp, y = ylab_Lp)+
  scale_shape_manual(values = shp_Lp)+
  ggtitle("Lytocarpia phyteuma")+
  ggtheme

#### Mp ####
x_Mp <- tab(Mp, freq=T, NA.method = "mean")
pca_Mp <- dudi.pco(dist(x_Mp), scannf = F, nf = 3)
coor_Mp <- as.data.frame(pca_Mp$l1)
colnames(coor_Mp) <- c("Axis1","Axis2","Axis3")
coor_Mp$ind <- indNames(Mp)
coor_Mp$island <- Mp$strata$island
coor_Mp$depth <- Mp$strata$c_depth
ctr_Mp <- aggregate(cbind(Axis1, Axis2, Axis3) ~ island, data = coor_Mp, FUN = mean)
coor_Mp <- left_join(coor_Mp, ctr_Mp, by = "island", suffix = c("",".cen"))
percent_Mp <- pca_Mp$eig/sum(pca_Mp$eig)*100
xlab_Mp <- paste("Axis 1 (", format(round(percent_Mp[1], 1), nsmall=1)," %)", sep="")
ylab_Mp <- paste("Axis 2 (", format(round(percent_Mp[2], 1), nsmall=1)," %)", sep="")
cols_Mp <- c("turquoise3","#52AF43")
fills_Mp <- c("#EEAD0E","#87CEFA","#473C8B","turquoise3","#52AF43")
shp_Mp <- c(21,22,24)

pMp <- ggplot(data = coor_Mp, aes(x = -Axis1, y = -Axis2))+
  geom_hline(yintercept = 0)+
  geom_vline(xintercept = 0)+
  geom_segment(aes(xend = -Axis1.cen, yend = -Axis2.cen, colour = island), linewidth = 0.75,show.legend = F)+
  geom_point(data = coor_Mp[coor_Mp$depth=="Eu",], aes(x = -Axis1, y = -Axis2, shape = depth, fill = depth), size = 3, show.legend = T)+
  geom_point(data = coor_Mp[coor_Mp$depth=="UM",], aes(x = -Axis1, y = -Axis2, shape = depth, fill = depth), size = 3, show.legend = F)+
  geom_point(data = coor_Mp[coor_Mp$depth=="LM",], aes(x = -Axis1, y = -Axis2, shape = depth, fill = depth), size = 3, show.legend = F)+  geom_label(data = ctr_Mp, aes(label = island, fill = island), size = 4, show.legend = F)+
  geom_label(data = ctr_Mp, aes(label = island, fill = island), size = 4, show.legend = F)+
  scale_fill_manual(values = fills_Mp)+
  scale_colour_manual(values = cols_Mp)+
  labs(x = xlab_Mp, y = ylab_Mp)+
  scale_shape_manual(values = shp_Mp)+
  ggtitle("Macrorhynchia phoenicea")+
  ggtheme

#### Sd ####
x_Sd <- tab(Sd, freq=T, NA.method = "mean")
pca_Sd <- dudi.pco(dist(x_Sd), scannf = F, nf = 3)
coor_Sd <- as.data.frame(pca_Sd$l1)
colnames(coor_Sd) <- c("Axis1","Axis2","Axis3")
coor_Sd$ind <- indNames(Sd)
coor_Sd$island <- Sd$strata$island
coor_Sd$depth <- Sd$strata$c_depth
ctr_Sd <- aggregate(cbind(Axis1, Axis2, Axis3) ~ island, data = coor_Sd, FUN = mean)
coor_Sd <- left_join(coor_Sd, ctr_Sd, by = "island", suffix = c("",".cen"))
percent_Sd <- pca_Sd$eig/sum(pca_Sd$eig)*100
xlab_Sd <- paste("Axis 1 (", format(round(percent_Sd[1], 1), nsmall=1)," %)", sep="")
ylab_Sd <- paste("Axis 2 (", format(round(percent_Sd[2], 1), nsmall=1)," %)", sep="")
cols_Sd <- c("#52AF43","turquoise3")
fills_Sd <- c("#EEAD0E","#87CEFA","#473C8B","#52AF43","turquoise3")
shp_Sd <- c(21,22,24)

pSd <- ggplot(data = coor_Sd, aes(x = -Axis1, y = -Axis2))+
  geom_hline(yintercept = 0)+
  geom_vline(xintercept = 0)+
  geom_segment(aes(xend = -Axis1.cen, yend = -Axis2.cen, colour = island), linewidth = 0.75,show.legend = F)+
  geom_point(data = coor_Sd[coor_Sd$depth=="Eu",], aes(x = -Axis1, y = -Axis2, shape = depth, fill = depth), size = 3, show.legend = T)+
  geom_point(data = coor_Sd[coor_Sd$depth=="UM",], aes(x = -Axis1, y = -Axis2, shape = depth, fill = depth), size = 3, show.legend = F)+
  geom_point(data = coor_Sd[coor_Sd$depth=="LM",], aes(x = -Axis1, y = -Axis2, shape = depth, fill = depth), size = 3, show.legend = F)+  geom_label(data = ctr_Sd, aes(label = island, fill = island), size = 4, show.legend = F)+
  geom_label(data = ctr_Sd, aes(label = island, fill = island), size = 4, show.legend = F)+
  scale_fill_manual(values = fills_Sd)+
  scale_colour_manual(values = cols_Sd)+
  labs(x = xlab_Sd, y = ylab_Sd)+
  scale_shape_manual(values = shp_Sd)+
  ggtitle("Sertularella diaphana")+
  ggtheme

#### Zr ####
x_Zr <- tab(Zr, freq=T, NA.method = "mean")
pca_Zr <- dudi.pco(dist(x_Zr), scannf = F, nf = 3)
coor_Zr <- as.data.frame(pca_Zr$l1)
colnames(coor_Zr) <- c("Axis1","Axis2","Axis3")
coor_Zr$ind <- indNames(Zr)
coor_Zr$island <- Zr$strata$island
coor_Zr$depth <- Zr$strata$c_depth
ctr_Zr <- aggregate(cbind(Axis1, Axis2, Axis3) ~ island, data = coor_Zr, FUN = mean)
coor_Zr <- left_join(coor_Zr, ctr_Zr, by = "island", suffix = c("",".cen"))
percent_Zr <- pca_Zr$eig/sum(pca_Zr$eig)*100
xlab_Zr <- paste("Axis 1 (", format(round(percent_Zr[1], 1), nsmall=1)," %)", sep="")
ylab_Zr <- paste("Axis 2 (", format(round(percent_Zr[2], 1), nsmall=1)," %)", sep="")
cols_Zr <- c("turquoise3","#52AF43")
fills_Zr <- c("#EEAD0E","#87CEFA","#473C8B","turquoise3","#52AF43")
shp_Zr <- c(21,22,24)

pZr <- ggplot(data = coor_Zr, aes(x = Axis1, y = Axis2))+
  geom_hline(yintercept = 0)+
  geom_vline(xintercept = 0)+
  geom_segment(aes(xend = Axis1.cen, yend = Axis2.cen, colour = island), linewidth = 0.75,show.legend = F)+
  geom_point(data = coor_Zr[coor_Zr$depth=="Eu",], aes(x = Axis1, y = Axis2, shape = depth, fill = depth), size = 3, show.legend = T)+
  geom_point(data = coor_Zr[coor_Zr$depth=="UM",], aes(x = Axis1, y = Axis2, shape = depth, fill = depth), size = 3, show.legend = F)+
  geom_point(data = coor_Zr[coor_Zr$depth=="LM",], aes(x = Axis1, y = Axis2, shape = depth, fill = depth), size = 3, show.legend = F)+  geom_label(data = ctr_Zr, aes(label = island, fill = island), size = 4, show.legend = F)+
  geom_label(data = ctr_Zr, aes(label = island, fill = island), size = 4, show.legend = F)+
  scale_fill_manual(values = fills_Zr)+
  scale_colour_manual(values = cols_Zr)+
  labs(x = xlab_Zr, y = ylab_Zr)+
  scale_shape_manual(values = shp_Zr)+
  ggtitle("Zygophylax rufa")+
  ggtheme

#### Taxella ####
x_Tge <- tab(Tge, freq=T, NA.method = "mean")
pca_Tge <- dudi.pco(dist(x_Tge), scannf = F, nf = 3)
coor_Tge <- as.data.frame(pca_Tge$l1)
colnames(coor_Tge) <- c("Axis1","Axis2","Axis3")
coor_Tge$ind <- indNames(Tge)
coor_Tge$island <- Tge$strata$island
coor_Tge$species <- Tge$strata$species
coor_Tge$depth <- Tge$strata$c_depth
ctr_Tge <- aggregate(cbind(Axis1, Axis2, Axis3) ~ island, data = coor_Tge, FUN = mean)
coor_Tge <- left_join(coor_Tge, ctr_Tge, by = "island", suffix = c("",".cen"))
percent_Tge <- pca_Tge$eig/sum(pca_Tge$eig)*100
xlab_Tge <- paste("Axis 1 (", format(round(percent_Tge[1], 1), nsmall=1)," %)", sep="")
ylab_Tge <- paste("Axis 2 (", format(round(percent_Tge[2], 1), nsmall=1)," %)", sep="")
hull_Tge_M <- coor_Tge[coor_Tge$island=="Mayotte",] %>%
  group_by(species) %>%
  slice(chull(Axis1,-Axis2))
hull_Tge_R <- coor_Tge[coor_Tge$island=="Reunion",] %>%
  group_by(species) %>%
  slice(chull(Axis1,-Axis2))
cols_Tge <- c("turquoise3","#52AF43",
              "#CD00CD","#FF0000","black")
fills_Tge <- c("#EEAD0E","#87CEFA","#473C8B",
               "#CD00CD","#FF0000","black",
               "turquoise3","#52AF43")
shp_Tge <- c(21,22,24)

pT <- ggplot(data = coor_Tge, aes(x = Axis1, y = -Axis2))+
  geom_hline(yintercept = 0)+
  geom_vline(xintercept = 0)+
  geom_segment(aes(xend = Axis1.cen, yend = -Axis2.cen, colour = island), show.legend = F)+
  geom_point(data = coor_Tge[coor_Tge$depth=="Eu",], aes(x = Axis1, y = -Axis2, shape = depth, fill = depth, colour = species), size = 3, show.legend = T)+
  geom_point(data = coor_Tge[coor_Tge$depth=="UM",], aes(x = Axis1, y = -Axis2, shape = depth, fill = depth, colour = species), size = 3, show.legend = F)+
  geom_point(data = coor_Tge[coor_Tge$depth=="LM",], aes(x = Axis1, y = -Axis2, shape = depth, fill = depth, colour = species), size = 3, show.legend = F)+
  geom_polygon(data = hull_Tge_R[hull_Tge_R$species=="Taxella gracilicaulis",], aes(x= Axis1, y=-Axis2, fill = species, colour = species), alpha = 0.1)+
  geom_polygon(data = hull_Tge_R[hull_Tge_R$species=="Taxella eximia",], aes(x= Axis1, y=-Axis2, fill = species, colour = species), alpha = 0.1)+
  geom_polygon(data = hull_Tge_R[hull_Tge_R$species=="Taxella eximia/gracilicaulis",], aes(x= Axis1, y=-Axis2, fill = species, colour = species), alpha = 0.1)+
  geom_polygon(data = hull_Tge_M[hull_Tge_M$species=="Taxella gracilicaulis",], aes(x= Axis1, y=-Axis2, fill = species, colour = species), alpha = 0.1)+
  geom_polygon(data = hull_Tge_M[hull_Tge_M$species=="Taxella eximia",], aes(x= Axis1, y=-Axis2, fill = species, colour = species), alpha = 0.1)+
  geom_polygon(data = hull_Tge_M[hull_Tge_M$species=="Taxella eximia/gracilicaulis",], aes(x= Axis1, y=-Axis2, fill = species, colour = species), alpha = 0.1)+
  geom_label(data = ctr_Tge, aes(label = island, fill = island), size = 4, show.legend = F)+
  scale_fill_manual(values = fills_Tge)+
  scale_colour_manual(values = cols_Tge)+
  labs(x = xlab_Tge, y = ylab_Tge)+
  scale_shape_manual(values = shp_Tge)+
  ggtitle("Taxella species")+
  ggtheme

## 
Tge$pop <- Tge$strata$species
Tg2 <- popsub(Tge, sublist = c(1))
Tg2$pop <- Tg2$strata$island
x_Tg2 <- tab(Tg2, freq=T, NA.method = "mean")
pca_Tg2 <- dudi.pco(dist(x_Tg2), scannf = F, nf = 3)
coor_Tg2 <- as.data.frame(pca_Tg2$l1)
colnames(coor_Tg2) <- c("Axis1","Axis2","Axis3")
coor_Tg2$ind <- indNames(Tg2)
coor_Tg2$island <- Tg2$strata$island
coor_Tg2$species <- Tg2$strata$species
coor_Tg2$depth <- Tg2$strata$c_depth
ctr_Tg2 <- aggregate(cbind(Axis1, Axis2, Axis3) ~ island, data = coor_Tg2, FUN = mean)
coor_Tg2 <- left_join(coor_Tg2, ctr_Tg2, by = "island", suffix = c("",".cen"))
hull_Tg2_M <- coor_Tg2[coor_Tg2$island=="Mayotte",] %>%
  group_by(species) %>%
  slice(chull(Axis1,-Axis2))
hull_Tg2_R <- coor_Tg2[coor_Tg2$island=="Reunion",] %>%
  group_by(species) %>%
  slice(chull(Axis1,-Axis2))
percent_Tg2 <- pca_Tg2$eig/sum(pca_Tg2$eig)*100
xlab_Tg2 <- paste("Axis 1 (", format(round(percent_Tg2[1], 1), nsmall=1)," %)", sep="")
ylab_Tg2 <- paste("Axis 2 (", format(round(percent_Tg2[2], 1), nsmall=1)," %)", sep="")
cols_Tg2 <- c("turquoise3","#52AF43",
              "#CD00CD")
fills_Tg2 <- c("#EEAD0E","#87CEFA","#473C8B",
               "turquoise3","#52AF43")

pT2 <- ggplot(data = coor_Tg2, aes(x = Axis1, y = -Axis2))+
  geom_hline(yintercept = 0)+
  geom_vline(xintercept = 0)+
  geom_segment(aes(xend = Axis1.cen, yend = -Axis2.cen, colour = island), show.legend = F)+
  geom_point(data = coor_Tg2[coor_Tg2$depth=="Eu",], aes(x = Axis1, y = -Axis2, shape = depth, fill = depth, colour = species), size = 3, show.legend = T)+
  geom_point(data = coor_Tg2[coor_Tg2$depth=="UM",], aes(x = Axis1, y = -Axis2, shape = depth, fill = depth, colour = species), size = 3, show.legend = F)+
  geom_point(data = coor_Tg2[coor_Tg2$depth=="LM",], aes(x = Axis1, y = -Axis2, shape = depth, fill = depth, colour = species), size = 3, show.legend = F)+
  geom_label(data = ctr_Tg2, aes(label = island, fill = island), size = 4, show.legend = F)+
  scale_fill_manual(values = fills_Tg2)+
  scale_colour_manual(values = cols_Tg2)+
  labs(x = xlab_Tg2, y = ylab_Tg2)+
  scale_shape_manual(values = shp_Tge)+
  ggtitle("Taxella gracilicaulis")+
  ggtheme

# Without eximia from Réunion
hier(Tge) <- ~species/island
other(Tge) <- hier(Tge, ~species/island)
Tge$strata$hier <- unlist(Tge$other[[1]][2], use.names = F)
Tge$other <- NULL
levels(Tge$strata$hier)
Tge$pop <- Tge$strata$hier
Tge2 <- popsub(Tge, sublist = c(1,2,4,5))
Tge2$pop <- Tge$strata$species
x_Tge2 <- tab(Tge2, freq=T, NA.method = "mean")
pca_Tge2 <- dudi.pco(dist(x_Tge2), scannf = F, nf = 3)
coor_Tge2 <- as.data.frame(pca_Tge2$l1)
colnames(coor_Tge2) <- c("Axis1","Axis2","Axis3")
coor_Tge2$ind <- indNames(Tge2)
coor_Tge2$island <- Tge2$strata$island
coor_Tge2$species <- Tge2$strata$species
coor_Tge2$depth <- Tge2$strata$c_depth
ctr_Tge2 <- aggregate(cbind(Axis1, Axis2, Axis3) ~ island, data = coor_Tge2, FUN = mean)
coor_Tge2 <- left_join(coor_Tge2, ctr_Tge2, by = "island", suffix = c("",".cen"))
percent_Tge2 <- pca_Tge2$eig/sum(pca_Tge2$eig)*100
xlab_Tge2 <- paste("Axis 1 (", format(round(percent_Tge2[1], 1), nsmall=1)," %)", sep="")
ylab_Tge2 <- paste("Axis 2 (", format(round(percent_Tge2[2], 1), nsmall=1)," %)", sep="")
hull_Tge2_M <- coor_Tge2[coor_Tge2$island=="Mayotte",] %>%
  group_by(species) %>%
  slice(chull(Axis1,-Axis2))
hull_Tge2_R <- coor_Tge2[coor_Tge2$island=="Reunion",] %>%
  group_by(species) %>%
  slice(chull(Axis1,-Axis2))
cols_Tge2 <- c("turquoise3","#52AF43",
               "#CD00CD","#FF0000","black")
fills_Tge2 <- c("#EEAD0E","#87CEFA","#473C8B",
                "#CD00CD","black","#FF0000",
                "turquoise3","#52AF43")
shp_Tge2 <- c(21,22,24)

pT3 <- ggplot(data = coor_Tge2, aes(x = Axis1, y = -Axis2))+
  geom_hline(yintercept = 0)+
  geom_vline(xintercept = 0)+
  geom_segment(aes(xend = Axis1.cen, yend = -Axis2.cen, colour = island), show.legend = F)+
  geom_point(data = coor_Tge2[coor_Tge2$depth=="Eu",], aes(x = Axis1, y = -Axis2, shape = depth, fill = depth, colour = species), size = 3, show.legend = T)+
  geom_point(data = coor_Tge2[coor_Tge2$depth=="UM",], aes(x = Axis1, y = -Axis2, shape = depth, fill = depth, colour = species), size = 3, show.legend = F)+
  geom_point(data = coor_Tge2[coor_Tge2$depth=="LM",], aes(x = Axis1, y = -Axis2, shape = depth, fill = depth, colour = species), size = 3, show.legend = F)+
  geom_polygon(data = hull_Tge2_R[hull_Tge2_R$species=="Taxella gracilicaulis",], aes(x= Axis1, y=-Axis2, fill = species, colour = species), alpha = 0.1)+
  geom_polygon(data = hull_Tge2_R[hull_Tge2_R$species=="Taxella eximia",], aes(x= Axis1, y=-Axis2, fill = species, colour = species), alpha = 0.1)+
  geom_polygon(data = hull_Tge2_R[hull_Tge2_R$species=="Taxella eximia/gracilicaulis",], aes(x= Axis1, y=-Axis2, fill = species, colour = species), alpha = 0.3)+
  geom_polygon(data = hull_Tge2_M[hull_Tge2_M$species=="Taxella gracilicaulis",], aes(x= Axis1, y=-Axis2, fill = species, colour = species), alpha = 0.1)+
  geom_polygon(data = hull_Tge2_M[hull_Tge2_M$species=="Taxella eximia",], aes(x= Axis1, y=-Axis2, fill = species, colour = species), alpha = 0.1)+
  geom_polygon(data = hull_Tge2_M[hull_Tge2_M$species=="Taxella eximia/gracilicaulis",], aes(x= Axis1, y=-Axis2, fill = species, colour = species), alpha = 0.3)+
  geom_label(data = ctr_Tge2, aes(label = island, fill = island), size = 4, show.legend = F)+
  scale_fill_manual(values = fills_Tge2)+
  scale_colour_manual(values = cols_Tge2)+
  labs(x = xlab_Tge2, y = ylab_Tge2)+
  scale_shape_manual(values = shp_Tge2)+
  ggtitle("Taxella species")+
  ggtheme

#### Macrorhynchia phoenicea SuppData with cryptic species ####
coor_Mp$morph <- Mp$strata$morph

cols_Mp2 <- c("turquoise3","#52AF43","#EEAD0E","#87CEFA","#473C8B")
fills_Mp2 <- c("#8B5A2B","#CDC5BF","turquoise3","#52AF43")
shp_Mp <- c(21,22,24)

pMp2 <- ggplot(data = coor_Mp, aes(x = -Axis1, y = -Axis2))+
  geom_hline(yintercept = 0)+
  geom_vline(xintercept = 0)+
  geom_segment(aes(xend = -Axis1.cen, yend = -Axis2.cen, colour = island), linewidth = 0.75,show.legend = F)+
  geom_point(data = coor_Mp[coor_Mp$depth=="Eu",], aes(x = -Axis1, y = -Axis2, shape = depth, fill = morph, colour = depth), size = 3, show.legend = T)+
  geom_point(data = coor_Mp[coor_Mp$depth=="UM",], aes(x = -Axis1, y = -Axis2, shape = depth, fill = morph, colour = depth), size = 3, show.legend = F)+
  geom_point(data = coor_Mp[coor_Mp$depth=="LM",], aes(x = -Axis1, y = -Axis2, shape = depth, fill = morph, colour = depth), size = 3, show.legend = F)+  geom_label(data = ctr_Mp, aes(label = island, fill = island), size = 4, show.legend = F)+
  geom_label(data = ctr_Mp, aes(label = island, fill = island), size = 4, show.legend = F)+
  scale_fill_manual(values = fills_Mp2)+
  scale_colour_manual(values = cols_Mp2)+
  labs(x = xlab_Mp, y = ylab_Mp)+
  scale_shape_manual(values = shp_Mp)+
  ggtitle("Macrorhynchia phoenicea")+
  ggtheme


#### Export PDF ####
ggsave("Lb_PCoA.pdf",
       pLb,
       device = "pdf",
       width = 8,
       height = 4.5
)

ggsave("Lp_PCoA.pdf",
       pLp,
       device = "pdf",
       width = 8,
       height = 4.5
)
ggsave("Mp_PCoA.pdf",
       pMp,
       device = "pdf",
       width = 8,
       height = 4.5
)
ggsave("Mp_PCoA_SD.pdf",
       pMp2,
       device = "pdf",
       width = 8,
       height = 4.5
)
ggsave("Sd_PCoA.pdf",
       pSd,
       device = "pdf",
       width = 8,
       height = 4.5
)
ggsave("Zr_PCoA.pdf",
       pZr,
       device = "pdf",
       width = 8,
       height = 4.5
)
ggsave("T_PCoA.pdf",
       pT,
       device = "pdf",
       width = 8,
       height = 4.5
)
ggsave("Tg_PCoA.pdf",
       pT2,
       device = "pdf",
       width = 8,
       height = 4.5
)
ggsave("Tred_PCoA.pdf",
       pT3,
       device = "pdf",
       width = 8,
       height = 4.5
)

#### Macrorhynchia phoenicea - Genetic cryptic species analyses ####
pMp2 +  geom_vline(xintercept = 0.14)

CSB <- coor_Mp[-coor_Mp$Axis1<0.14,c(4,10)]
CSA <- coor_Mp[-coor_Mp$Axis1>0.14,c(4,10)]

summary(CSB$morph)
summary(CSA$morph)
(summary(CSB$morph)/82)*100
(summary(CSA$morph)/80)*100

CSB$gcs <- rep("beta",82)
CSA$gcs <- rep("alpha",80)
CSMP <- rbind(CSB[,c(1,3)],CSA[,c(1,3)])

Mp@strata$ind <- row.names(Mp@strata)
Mp@strata <- merge(Mp@strata, CSMP, by.x = "ind", by.y = "ind", sort = F)

# genind2genalex(Mp,"Mp_CS_genet_wc.csv", pop = Mp$strata$gcs, overwrite = T)


## AMOVA ###
# Depth
amova_Mp_d <- poppr.amova(Mp, ~c_depth, within = T , correction = "quasieuclid"
                        , method = "ade4",cutoff = 0.5)
amova.test_Mp_d <- randtest(amova_Mp_d, nrepet = 1000, p.adjust.method="BH")
amova_Mp_d$componentsofcovariance %>% round(digits = 2)
amova.test_Mp_d
# Morphological cryptic species
amova_Mp_m <- poppr.amova(Mp, ~morph, within = T , correction = "quasieuclid"
                          , method = "ade4",cutoff = 0.5)
amova.test_Mp_m <- randtest(amova_Mp_m, nrepet = 1000, p.adjust.method="BH")
amova_Mp_m$componentsofcovariance %>% round(digits = 2)
amova.test_Mp_m
# Island
amova_Mp_i <- poppr.amova(Mp, ~island, within = T , correction = "quasieuclid"
                          , method = "ade4",cutoff = 0.5)
amova.test_Mp_i <- randtest(amova_Mp_i, nrepet = 1000, p.adjust.method="BH")
amova_Mp_i$componentsofcovariance %>% round(digits = 2)
amova.test_Mp_i
# Genetic cryptic species
amova_Mp_GCS <- poppr.amova(Mp, ~gcs, within = T , correction = "quasieuclid"
                          , method = "ade4",cutoff = 0.5)
amova.test_Mp_GCS <- randtest(amova_Mp_GCS, nrepet = 1000, p.adjust.method="BH")
amova_Mp_GCS$componentsofcovariance %>% round(digits = 1)
amova.test_Mp_GCS
