# Supplementary material for: Cryptic Diversity and Genetic Differentiation of Mesophotic Hydroids in the Southwestern Indian Ocean
Source: Ecol Evol. 2025 Dec 17;15(12):e72665. doi: 10.1002/ece3.72665 (PMC12710443; doi:10.1002/ece3.72665)
Supplement: Supplementary file 6 — Table S1: Details of Evanno's ΔK and log likelihood results for structure analyses without prior. [file ECE3-15-e72665-s001.xlsx]

## Sheet: Table S1
Species	K	ΔK	Ln Pr(X|K)
Lytocarpia brevirostris
	1	NA	-5057.46 ± 0.22
	2	646.793	-3913.12 ± 1.69
	3	4.9534	-3864.22 ± 4.34
	4	0.488588	-3836.82 ± 16.66
	5	6.23985	-3801.28 ± 19.99
	6	0.28971	-3890.48 ± 246.11
	7	0.470367	-3908.38 ± 242.41
	8	0.168171	-3812.26 ± 182.14
	9	0.271722	-3746.77 ± 58.7
	10	NA	-3697.23 ± 17.56
Lytocarpia phyteuma
	1	NA	-5638.27 ± 0.41
	2	3.01929	-4409.12 ± 153.35
	3	1.76118	-3642.99 ± 184.77
	4	1002.78	-3202.28 ± 0.47
	5	0.397857	-3236.17 ± 288.14
	6	4.54186	-3155.42 ± 42.83
	7	0.077712	-3269.21 ± 251.57
	8	0.916028	-3402.55 ± 248.01
	9	0.956518	-3308.71 ± 228.66
	10	NA	-3433.59 ± 268.91
Macrorhynchia pheonicea
	1	NA	-6125.28 ± 0.62
	2	1064.38	-4857.79 ± 0.75
	3	22.359	-4393.81 ± 12.95
	4	48.5306	-4219.42 ± 1.23
	5	1.65525	-4104.81 ± 12.77
	6	64.4985	-4011.33 ± 0.93
	7	2.35439	-3977.59 ± 20.13
	8	0.252643	-3991.25 ± 99.31
	9	0.862077	-4030 ± 107.87
	10	NA	-4161.74 ± 119.16
Sertularella diaphana
	1	NA	-7191.51 ± 0.61
	2	2318.11	-6570.82 ± 0.21
	3	100.084	-6436.38 ± 0.62
	4	4.07966	-6363.96 ± 2.56
	5	3.72773	-6302 ± 2.4
	6	17.8627	-6248.99 ± 3.67
	7	0.146911	-6261.49 ± 81.95
	8	0.589947	-6286.03 ± 78.33
	9	1.01566	-6356.78 ± 85.71
	10	NA	-6340.48 ± 46.7
Taxella species
	1	NA	-7565.9 ± 0.44
	2	3.93083	-6362.59 ± 114.79
	3	3.78678	-5610.49 ± 75.73
	4	3.35332	-5145.18 ± 50.75
	5	0.631208	-4850.06 ± 101.99
	6	778.421	-4490.56 ± 0.52
	7	0.820184	-4535.04 ± 303.16
	8	0.191433	-4330.87 ± 272.47
	9	18.8452	-4178.86 ± 6.75
	10	NA	-4154.08 ± 14.7
Zygophylax rufa
	1	NA	-14520.39 ± 0.37
	2	3412.46	-11902.96 ± 0.57
	3	8.72228	-11230.6 ± 33.06
	4	0.022278	-10846.63 ± 181.79
	5	19.0458	-10458.61 ± 12.35
	6	0.216515	-10305.89 ± 114.68
	7	0.758025	-10128.34 ± 53.19
	8	37.8107	-9991.11 ± 2.11
	9	1.04555	-9933.78 ± 170.65
	10	NA	-10054.87 ± 871.15
