# Supplementary material for: Cryptic Diversity and Genetic Differentiation of Mesophotic Hydroids in the Southwestern Indian Ocean
Source: Ecol Evol. 2025 Dec 17;15(12):e72665. doi: 10.1002/ece3.72665 (PMC12710443; doi:10.1002/ece3.72665)
Supplement: Supplementary file 7 — Table S2: Details of Evanno's ΔK and log likelihood results for structure analyses with prior. [file ECE3-15-e72665-s007.xlsx]

## Sheet: Table S2
Species	K	ΔK	Ln Pr(X|K)
Lytocarpia phyteuma (Island Prior)
	1	NA	-5638.42 ± 0.51
	2	12.8764	-4335.11 ± 40.74
	3	44.7164	-3556.39 ± 9.19
	4	511.819	-3188.75 ± 1.02
	5	0.652938	-3345.43 ± 580.61
	6	14.4479	-3123.01 ± 16.56
	7	0.750955	-3139.8 ± 15.1
	8	0.390624	-3145.25 ± 7.86
	9	1.1735	-3147.63 ± 19.55
	10	NA	-3172.95 ± 50.08
Macrorhynchia pheonicea (Island Prior)
	1	NA	-6125.19 ± 0.84
	2	1295.29	-4859.55 ± 1.15
	3	0.099451	-5088.65 ± 1912.39
	4	0.411884	-5507.94 ± 4178.16
	5	7.96731	-4206.31 ± 162.21
	6	0.206586	-4197.04 ± 126.53
	7	1.43847	-4213.91 ± 87.29
	8	0.268608	-4356.34 ± 277.73
	9	1.02926	-4424.17 ± 203.97
	10	NA	-4282.06 ± 107.16
Macrorhynchia pheonicea (Morphological cryptic species Prior)
	1	NA	-6125.32 ± 0.43
	2	29.3769	-4870.7 ± 32.9
	3	0.896198	-4582.55 ± 113.28
	4	46.9722	-4192.88 ± 6.46
	5	11.9272	-4106.72 ± 24.7
	6	0.569959	-4315.11 ± 281.3
	7	0.238681	-4363.17 ± 349.96
	8	0.072774	-4327.7 ± 255.72
	9	0.097664	-4273.62 ± 114.47
	10	NA	-4230.72 ± 85.86
Macrorhynchia pheonicea (Genetic cryptic species Prior)
	1	NA	-6124.82 ± 0.44
	2	4501.73	-4857.49 ± 0.18
	3	10.7511	-4396.85 ± 26.38
	4	39.6865	-4219.81 ± 1.46
	5	9.07709	-4100.87 ± 4.23
	6	1.87327	-4020.31 ± 26.82
	7	0.225956	-3989.99 ± 69.17
	8	21.1419	-3944.04 ± 5.05
	9	0.492709	-4004.88 ± 114.14
	10	NA	-4121.96 ± 142.49
Taxella species (Species Prior)
	1	NA	-7566.29 ± 0.83
	2	2.08035	-6442.2 ± 143.9
	3	8.77983	-5617.48 ± 41.52
	4	1.49897	-5157.31 ± 59.75
	5	1.41736	-4786.7 ± 63.83
	6	6.55718	-4506.56 ± 26.22
	7	0.375838	-4398.32 ± 39.86
	8	1.11284	-4275.1 ± 49.68
	9	0.64042	-4207.17 ± 42.57
	10	NA	-4166.5 ± 32.55
Zygophylax rufa
	1	NA	-14520.21 ± 0.34
	2	4168.94	-11893.96 ± 0.46
	3	3.24317	-11205.26 ± 95.42
	4	0.089108	-10826.02 ± 247.23
	5	7.09572	-10468.81 ± 34.97
	6	0.313864	-10359.76 ± 75.45
	7	0.037694	-10274.39 ± 96.57
	8	0.051845	-10192.66 ± 53.81
	9	0.886617	-10113.72 ± 109.77
	10	NA	-10132.1 ± 193.73
